# Supplementary material for: A live bacteria enzyme assay for identification of human disease mutations and drug screening
Source: Nat Biomed Eng. 2025 Apr 30;9(9):1547–56. doi: 10.1038/s41551-025-01391-y (PMC12443593; doi:10.1038/s41551-025-01391-y)
Supplement: Supplementary file 4 — Combined statistical source data for all figures. [file 41551_2025_1391_MOESM4_ESM.xlsx]

## Sheet: Fig1c,d
Fig 1c,d
	Strain	Replicate	Growth rate (h-1)	Reported specific activity (IU/mg)	Statistical significance (p-value; Welch's t-test w/ Bonferroni correction)
	hu-GPI-WT	Rep1	0.3778	400±39.2a	-
		Rep2	0.385
		Rep3	0.3985
		Rep4	0.3951
		Rep5	0.3781
		Rep6	0.3583
		Rep7	0.3636
		Rep8	0.4197
		Rep9	0.3522
		Rep10	0.3772
	hu-GPI-I208T	Rep1	0.3513	NA	1.241 × 10-1
		Rep2	0.3666
		Rep3	0.3512
		Rep4	0.3925
		Rep5	0.3431
		Rep6	0.3796
		Rep7	0.3457
		Rep8	0.37
		Rep9	0.3451
		Rep10	0.3477
	hu-GPI-R106Q	Rep1	0.3722	NA	1
		Rep2	0.3849
		Rep3	0.4005
		Rep4	0.4022
		Rep5	0.3832
		Rep6	0.4004
		Rep7	0.3948
		Rep8	0.3898
		Rep9	0.3916
		Rep10	0.3706
	hu-GPI-Fukuoka (D539N)	Rep1	0.3456	314±47.1a	2.132 × 10-3
		Rep2	0.3514
		Rep3	0.3649
		Rep4	0.3594
		Rep5	0.3434
		Rep6	0.3602
		Rep7	0.3471
		Rep8	0.3189
		Rep9	0.3283
		Rep10	0.3184
	hu-GPI-Iwate (T224M)	Rep1	0.364	353±45.2a	2.238 × 10-2
		Rep2	0.3618
		Rep3	0.3668
		Rep4	0.3603
		Rep5	0.3583
		Rep6	0.3554
		Rep7	0.3552
		Rep8	0.3474
		Rep9	0.3543
		Rep10	0.3163
	hu-GPI-Matsumoto (T5I)	Rep1	0.3479	289±31.7a	2.715 × 10-4
		Rep2	0.356
		Rep3	0.3419
		Rep4	0.3413
		Rep5	0.3415
		Rep6	0.3362
		Rep7	0.3271
		Rep8	0.3403
		Rep9	0.3356
		Rep10	0.2977
	hu-GPI-R347H	Rep1	0.3234	NA	5.459 × 10-5
		Rep2	0.3388
		Rep3	0.3374
		Rep4	0.3397
		Rep5	0.3397
		Rep6	0.3375
		Rep7	0.3357
		Rep8	0.3232
		Rep9	0.3231
		Rep10	0.3095
	ain vitro enzyme activity from Kanno (1998) Blood Cells Mol Dis 24:54-61

## Sheet: ExtendedFig1
Extended Data Fig 1
	Time (hr)	hu-GPI-WT										E. coli Δpgi Δzwf										hu-GPI-I208T										hu-GPI-R106Q										hu-GPI-Fukuoka
		Rep1	Rep2	Rep3	Rep4	Rep5	Rep6	Rep7	Rep8	Rep9	Rep10	Rep1	Rep2	Rep3	Rep4	Rep5	Rep6	Rep7	Rep8	Rep9	Rep10	Rep1	Rep2	Rep3	Rep4	Rep5	Rep6	Rep7	Rep8	Rep9	Rep10	Rep1	Rep2	Rep3	Rep4	Rep5	Rep6	Rep7	Rep8	Rep9	Rep10	Rep1	Rep2	Rep3	Rep4	Rep5	Rep6	Rep7	Rep8
	0	0.1516	0.1237	0.1231	0.1269	0.1341	0.134	0.1386	0.133	0.1347	0.1399	0.1546	0.1544	0.1489	0.1421	0.1494	0.1597	0.159	0.1611	0.1638	0.1791	0.1488	0.1378	0.1325	0.1386	0.1468	0.1348	0.147	0.1393	0.1412	0.1399	0.1383	0.1356	0.135	0.1343	0.1415	0.1286	0.1385	0.1333	0.1293	0.1387	0.1462	0.1353	0.133	0.1388	0.1514	0.1379	0.1376	0.1437
	0.25	0.1537	0.1256	0.1262	0.1279	0.1351	0.1332	0.1409	0.1358	0.136	0.1396	0.1534	0.1553	0.1519	0.1441	0.1505	0.1588	0.1631	0.1554	0.1549	0.166	0.1469	0.1438	0.1403	0.1435	0.1512	0.1415	0.1485	0.1406	0.144	0.1405	0.14	0.1344	0.1381	0.1371	0.1431	0.1314	0.1416	0.1342	0.1296	0.1402	0.1456	0.1385	0.1337	0.141	0.1526	0.1396	0.1414	0.1469
	0.5	0.1531	0.1258	0.1265	0.1271	0.1348	0.135	0.1409	0.1367	0.1373	0.1398	0.1595	0.1585	0.1555	0.1505	0.1524	0.1602	0.1641	0.1555	0.1577	0.1667	0.1476	0.1521	0.1463	0.1607	0.1576	0.1555	0.1544	0.1481	0.1487	0.1485	0.1398	0.1347	0.138	0.1389	0.1461	0.1323	0.1447	0.1367	0.133	0.1437	0.145	0.1417	0.1362	0.1422	0.1535	0.1414	0.1417	0.1477
	0.75	0.152	0.1269	0.1262	0.1287	0.136	0.1375	0.1422	0.138	0.1372	0.1427	0.1604	0.1608	0.1564	0.1512	0.1537	0.1631	0.1643	0.1572	0.1588	0.1693	0.1481	0.1502	0.1436	0.1542	0.1659	0.1539	0.1646	0.1571	0.1572	0.1567	0.1374	0.133	0.1362	0.1363	0.1441	0.1316	0.1438	0.1373	0.1336	0.1429	0.1451	0.1404	0.1373	0.1439	0.1547	0.142	0.1422	0.1495
	1	0.1541	0.1295	0.1298	0.1316	0.1381	0.1378	0.1453	0.1407	0.141	0.1433	0.1591	0.1579	0.1585	0.1496	0.1558	0.1644	0.1681	0.1602	0.1623	0.1684	0.1522	0.1376	0.1394	0.1461	0.1562	0.1452	0.1563	0.1508	0.155	0.1526	0.1369	0.1343	0.1371	0.1346	0.1446	0.1317	0.1416	0.1366	0.1316	0.1414	0.1466	0.1438	0.1382	0.1457	0.1556	0.1434	0.1455	0.1518
	1.25	0.1589	0.13	0.1305	0.1327	0.1394	0.1397	0.1459	0.1412	0.1427	0.1436	0.1587	0.1561	0.1547	0.1468	0.1552	0.1646	0.1677	0.1603	0.1595	0.1682	0.1514	0.1426	0.1417	0.1469	0.1552	0.1444	0.1564	0.1504	0.1527	0.1513	0.1397	0.1388	0.1372	0.1357	0.1455	0.1324	0.1417	0.1377	0.1328	0.1419	0.149	0.1431	0.1366	0.1459	0.1561	0.14	0.1459	0.1539
	1.5	0.1598	0.1365	0.1352	0.1347	0.1428	0.1432	0.1476	0.1429	0.1439	0.1439	0.1549	0.1565	0.1529	0.1456	0.1559	0.1642	0.1661	0.1602	0.1638	0.1682	0.1546	0.1516	0.1485	0.1564	0.1631	0.1501	0.1607	0.1517	0.1549	0.157	0.149	0.1541	0.1537	0.1402	0.15	0.136	0.1436	0.1383	0.1341	0.1443	0.1527	0.1414	0.1359	0.1431	0.1527	0.1395	0.1464	0.152
	1.75	0.1643	0.133	0.1363	0.1357	0.1411	0.1449	0.1464	0.1474	0.148	0.1488	0.153	0.1568	0.1547	0.1429	0.1561	0.1677	0.1694	0.1632	0.1643	0.1714	0.1558	0.1556	0.1537	0.159	0.167	0.1561	0.1677	0.1565	0.1648	0.1643	0.1592	0.1512	0.1579	0.1535	0.162	0.1475	0.1559	0.1477	0.1364	0.1549	0.1557	0.1485	0.1437	0.1492	0.1584	0.148	0.1451	0.1517
	2	0.1672	0.1366	0.1338	0.1349	0.144	0.1432	0.1512	0.145	0.1447	0.1456	0.1517	0.1583	0.1535	0.1408	0.1524	0.169	0.1678	0.1645	0.166	0.1714	0.1565	0.1552	0.1561	0.1605	0.1684	0.1583	0.1686	0.1572	0.1652	0.1638	0.1439	0.1403	0.1458	0.1525	0.1585	0.1512	0.167	0.1613	0.158	0.1658	0.1564	0.1638	0.1581	0.1614	0.1685	0.159	0.1516	0.1598
	2.25	0.1616	0.1428	0.1368	0.1391	0.1471	0.1461	0.1534	0.1468	0.1499	0.1503	0.1504	0.1551	0.1524	0.1403	0.1513	0.1679	0.1673	0.1645	0.1659	0.1751	0.1552	0.1525	0.1556	0.1656	0.1695	0.1586	0.1716	0.1629	0.1678	0.1689	0.1496	0.1465	0.1501	0.1447	0.1539	0.1416	0.1545	0.1536	0.1512	0.161	0.1599	0.1481	0.1425	0.1547	0.1673	0.1598	0.1652	0.1689
	2.5	0.1599	0.1563	0.1402	0.1404	0.1573	0.1496	0.1573	0.1488	0.1525	0.1541	0.1521	0.1549	0.1514	0.1398	0.1511	0.1654	0.1654	0.1628	0.1646	0.1784	0.1562	0.1528	0.1555	0.1651	0.1732	0.1615	0.1715	0.1622	0.1681	0.1711	0.156	0.155	0.1558	0.1493	0.1607	0.1455	0.1528	0.1491	0.1431	0.1541	0.1617	0.1479	0.1438	0.1514	0.1634	0.1501	0.1613	0.174
	2.75	0.1647	0.1399	0.1496	0.1527	0.1539	0.1536	0.1647	0.1524	0.156	0.1585	0.151	0.1535	0.1499	0.1393	0.1504	0.1642	0.1614	0.1608	0.166	0.1774	0.1568	0.1498	0.1528	0.1616	0.1758	0.1627	0.1733	0.1637	0.1721	0.1648	0.1638	0.1587	0.1595	0.1551	0.1683	0.1505	0.1582	0.1526	0.1473	0.1566	0.1621	0.1505	0.1463	0.1534	0.1652	0.1505	0.153	0.1661
	3	0.1648	0.1399	0.1429	0.1414	0.1506	0.1665	0.1713	0.1559	0.1661	0.167	0.151	0.1534	0.1492	0.1388	0.1482	0.1619	0.1613	0.1606	0.1631	0.175	0.1579	0.148	0.1532	0.1618	0.1741	0.1617	0.1751	0.1631	0.1706	0.1697	0.1631	0.1596	0.1684	0.1582	0.1709	0.1534	0.1633	0.1571	0.1512	0.1624	0.1625	0.1538	0.1484	0.1555	0.1671	0.1526	0.1549	0.1645
	3.25	0.1669	0.1439	0.1425	0.1452	0.1531	0.1531	0.1602	0.1687	0.1659	0.1695	0.1507	0.1525	0.1488	0.1388	0.1485	0.1622	0.1598	0.1568	0.1621	0.1744	0.1585	0.149	0.1517	0.1618	0.1707	0.1622	0.1739	0.1679	0.1746	0.1682	0.1595	0.1548	0.1648	0.1658	0.1727	0.1567	0.1629	0.1602	0.1535	0.1653	0.1644	0.1589	0.1507	0.1578	0.169	0.1538	0.1579	0.1651
	3.5	0.1668	0.1469	0.1458	0.1465	0.1546	0.1553	0.1589	0.159	0.1558	0.1606	0.1498	0.1523	0.1475	0.1384	0.1463	0.1598	0.16	0.1563	0.1588	0.1716	0.159	0.1511	0.1502	0.1615	0.1713	0.1602	0.1734	0.1664	0.1699	0.1717	0.1629	0.1553	0.1673	0.1684	0.1786	0.1591	0.1673	0.1633	0.1579	0.1676	0.1667	0.1625	0.1557	0.1606	0.1712	0.1561	0.1597	0.1667
	3.75	0.1696	0.1473	0.1486	0.1485	0.1575	0.158	0.1625	0.1592	0.1574	0.1588	0.1502	0.1515	0.1477	0.1384	0.1466	0.1589	0.1594	0.1556	0.1569	0.171	0.1611	0.1508	0.1515	0.1612	0.169	0.1603	0.171	0.1676	0.1719	0.1684	0.1599	0.1551	0.1656	0.1702	0.1796	0.1614	0.1681	0.1667	0.1594	0.1714	0.1686	0.1638	0.1587	0.1624	0.1741	0.1578	0.1614	0.1711
	4	0.1718	0.1509	0.1506	0.1514	0.1607	0.1609	0.1648	0.1623	0.1608	0.1607	0.1502	0.1502	0.1481	0.1387	0.1466	0.1586	0.1593	0.1552	0.1562	0.1693	0.1608	0.1514	0.1516	0.1609	0.169	0.161	0.171	0.1645	0.1746	0.1707	0.1579	0.1536	0.1665	0.1663	0.1766	0.1673	0.1714	0.1677	0.165	0.1761	0.1701	0.1648	0.1611	0.166	0.1755	0.1613	0.1643	0.1725
	4.25	0.1735	0.1544	0.1533	0.1538	0.1639	0.1637	0.1674	0.1652	0.1655	0.1648	0.1498	0.1501	0.1473	0.1389	0.146	0.1581	0.1593	0.1552	0.1566	0.1692	0.162	0.1515	0.1529	0.1617	0.1701	0.1602	0.1734	0.1637	0.1746	0.1712	0.1601	0.1545	0.1669	0.1661	0.1786	0.1654	0.179	0.1718	0.1677	0.1794	0.1733	0.1656	0.1631	0.172	0.18	0.1633	0.1671	0.1765
	4.5	0.1766	0.1574	0.1581	0.157	0.1673	0.1687	0.1724	0.1681	0.1689	0.1693	0.1501	0.1505	0.1471	0.1387	0.1462	0.1577	0.1593	0.1545	0.156	0.1683	0.1637	0.1546	0.1551	0.1628	0.1726	0.1616	0.1751	0.1646	0.1719	0.175	0.1616	0.1534	0.1678	0.1694	0.1778	0.1684	0.1824	0.1775	0.1707	0.1749	0.1764	0.1675	0.1661	0.175	0.1853	0.1677	0.1697	0.1801
	4.75	0.1813	0.1618	0.1628	0.163	0.1721	0.1733	0.1772	0.1725	0.1728	0.1744	0.1494	0.1505	0.1471	0.14	0.1467	0.1582	0.159	0.155	0.1564	0.1677	0.1664	0.1552	0.1564	0.1653	0.1749	0.1644	0.1772	0.1666	0.1763	0.1738	0.1625	0.1557	0.168	0.1673	0.1837	0.1696	0.1846	0.1781	0.1715	0.1776	0.1796	0.1719	0.1683	0.1768	0.1887	0.1736	0.1752	0.1844
	5	0.186	0.1665	0.1693	0.1681	0.1774	0.1785	0.183	0.1783	0.1788	0.1785	0.15	0.1496	0.1465	0.1397	0.1466	0.1575	0.1587	0.155	0.1562	0.168	0.1697	0.1587	0.16	0.1675	0.1779	0.1675	0.1798	0.1687	0.1766	0.1783	0.1661	0.1577	0.1699	0.1722	0.1817	0.1705	0.1875	0.1811	0.1778	0.1792	0.1835	0.1735	0.1705	0.1807	0.1922	0.178	0.1799	0.1887
	5.25	0.1916	0.1713	0.1726	0.1747	0.1838	0.1837	0.1877	0.1848	0.1849	0.1854	0.1492	0.1495	0.1469	0.1404	0.1472	0.1577	0.1585	0.1549	0.1567	0.1678	0.173	0.1622	0.1637	0.1717	0.1809	0.1717	0.1828	0.1722	0.1813	0.1775	0.1697	0.1608	0.1737	0.1727	0.1854	0.1741	0.1895	0.1827	0.1802	0.1851	0.1883	0.1771	0.1733	0.1843	0.1971	0.1857	0.1877	0.1945
	5.5	0.1994	0.1767	0.1797	0.1831	0.1918	0.1913	0.1964	0.1917	0.1924	0.1923	0.1489	0.1498	0.1472	0.1399	0.1467	0.1577	0.1596	0.1549	0.1559	0.1674	0.1785	0.1669	0.1692	0.1769	0.1868	0.177	0.1886	0.1768	0.1853	0.1824	0.1738	0.1638	0.1779	0.1781	0.1901	0.1775	0.1881	0.1882	0.1869	0.1875	0.1934	0.184	0.1793	0.1921	0.2035	0.1918	0.1951	0.2016
	5.75	0.2087	0.1859	0.1872	0.1922	0.1986	0.2002	0.2056	0.2021	0.2015	0.2019	0.1495	0.1493	0.1468	0.1395	0.147	0.1577	0.159	0.1545	0.1554	0.1671	0.1847	0.1729	0.1753	0.1828	0.193	0.1836	0.1954	0.1818	0.1922	0.1885	0.1808	0.1679	0.184	0.1832	0.1951	0.184	0.1962	0.1908	0.1904	0.1974	0.2019	0.1918	0.1869	0.1975	0.21	0.2014	0.2035	0.2101
	6	0.2188	0.196	0.1978	0.2026	0.2099	0.2118	0.2183	0.2128	0.2123	0.2127	0.1496	0.1501	0.1474	0.1397	0.1465	0.1579	0.159	0.1552	0.1555	0.1671	0.1922	0.1798	0.1828	0.1915	0.2014	0.1902	0.2024	0.1892	0.1996	0.1955	0.189	0.1729	0.1916	0.1917	0.2036	0.1905	0.2017	0.1991	0.199	0.2028	0.2123	0.1998	0.1969	0.2072	0.2176	0.2074	0.2123	0.2214
	6.25	0.23	0.2073	0.2121	0.2145	0.2221	0.2238	0.2309	0.226	0.2257	0.2272	0.1503	0.1498	0.1461	0.1392	0.1469	0.1578	0.1585	0.1546	0.156	0.1668	0.2014	0.1885	0.1922	0.2017	0.211	0.2008	0.2133	0.1988	0.2082	0.2053	0.2007	0.1799	0.2017	0.2018	0.2121	0.2003	0.2134	0.2088	0.2051	0.2135	0.2236	0.2125	0.209	0.218	0.2293	0.2195	0.2236	0.2322
	6.5	0.2453	0.2235	0.2282	0.2299	0.2388	0.2408	0.2464	0.241	0.2424	0.2423	0.1499	0.1494	0.1474	0.1397	0.1464	0.1579	0.1592	0.1546	0.1554	0.1667	0.2134	0.1999	0.2066	0.215	0.2241	0.2139	0.2264	0.2098	0.2198	0.2174	0.2127	0.1887	0.2146	0.2151	0.2252	0.2132	0.225	0.2203	0.2174	0.2249	0.2368	0.226	0.2227	0.2337	0.2442	0.2312	0.2371	0.2467
	6.75	0.2659	0.2427	0.2484	0.2507	0.2589	0.2621	0.2651	0.2604	0.2597	0.2612	0.1504	0.1498	0.1465	0.14	0.1466	0.1578	0.1587	0.1544	0.1557	0.1663	0.2283	0.2146	0.2212	0.2312	0.2398	0.2294	0.2412	0.2237	0.2336	0.2301	0.2284	0.1993	0.2308	0.231	0.2419	0.2301	0.2408	0.235	0.2325	0.2391	0.2543	0.2449	0.2409	0.2518	0.2635	0.251	0.2539	0.263
	7	0.2898	0.2643	0.2713	0.2734	0.2836	0.2837	0.2864	0.2808	0.2819	0.2833	0.1508	0.1496	0.1472	0.1405	0.1469	0.1575	0.1591	0.1547	0.1556	0.1659	0.2452	0.2332	0.241	0.2519	0.259	0.2488	0.2603	0.2392	0.2512	0.2467	0.2474	0.2122	0.2501	0.2508	0.2626	0.2499	0.2611	0.2546	0.2519	0.2562	0.2757	0.2671	0.2626	0.2754	0.2864	0.2721	0.2748	0.2843
	7.25	0.3167	0.2897	0.2966	0.2994	0.3096	0.3095	0.312	0.3085	0.3061	0.3084	0.1508	0.1489	0.1473	0.1409	0.1468	0.1579	0.1589	0.1543	0.1558	0.1661	0.2668	0.2507	0.2623	0.2707	0.2817	0.2689	0.2809	0.2593	0.2719	0.2649	0.2699	0.2282	0.2751	0.277	0.2881	0.2776	0.2881	0.2813	0.2781	0.2798	0.3023	0.2933	0.2883	0.3034	0.3141	0.3005	0.3026	0.309
	7.5	0.3453	0.3184	0.3287	0.3313	0.3397	0.3364	0.34	0.3409	0.3318	0.3329	0.1513	0.1502	0.1475	0.1409	0.1472	0.158	0.159	0.1544	0.1559	0.1658	0.2881	0.2747	0.2845	0.2978	0.3064	0.2969	0.3045	0.2858	0.2945	0.2887	0.2991	0.2473	0.3033	0.3066	0.3169	0.3064	0.3193	0.3108	0.3056	0.3072	0.3332	0.3223	0.3178	0.333	0.3423	0.3301	0.3303	0.3324
	7.75	0.3803	0.3512	0.362	0.3648	0.3735	0.3688	0.3742	0.3779	0.3612	0.3653	0.1513	0.1501	0.1478	0.1412	0.1476	0.1575	0.1596	0.1552	0.1559	0.1664	0.3174	0.3031	0.3156	0.3294	0.3352	0.3251	0.3339	0.312	0.3231	0.3152	0.3272	0.2692	0.338	0.339	0.3501	0.3376	0.3506	0.3408	0.3383	0.3382	0.3654	0.3524	0.3506	0.3653	0.3747	0.3641	0.3637	0.3645
	8	0.4171	0.3857	0.3969	0.4008	0.4104	0.4024	0.4045	0.4205	0.3957	0.402	0.1502	0.1502	0.1482	0.1406	0.1467	0.1583	0.1598	0.1547	0.1552	0.166	0.3415	0.3293	0.3408	0.3519	0.3601	0.3491	0.3585	0.3421	0.3492	0.3422	0.3578	0.2952	0.3632	0.3665	0.3762	0.366	0.3768	0.3694	0.3675	0.3669	0.3978	0.3846	0.3831	0.3996	0.4085	0.3951	0.396	0.3954
	8.25	0.4516	0.422	0.4328	0.4345	0.4409	0.4361	0.4392	0.4595	0.4278	0.4397	0.1509	0.1502	0.1485	0.1408	0.1471	0.1583	0.1598	0.1546	0.1559	0.1661	0.3671	0.3524	0.3671	0.3796	0.3874	0.3802	0.3878	0.3763	0.3737	0.3651	0.3838	0.3248	0.3946	0.3986	0.4082	0.3961	0.4081	0.4005	0.3967	0.3968	0.4321	0.418	0.4163	0.4318	0.4404	0.4291	0.4282	0.427
	8.5	0.4813	0.453	0.4626	0.4647	0.4708	0.4663	0.469	0.5006	0.4582	0.4726	0.1507	0.1497	0.1478	0.1402	0.1468	0.1577	0.1599	0.1546	0.1556	0.1664	0.3988	0.3862	0.3982	0.4103	0.4189	0.4102	0.4174	0.4067	0.4019	0.393	0.4163	0.3593	0.4285	0.4334	0.4426	0.4297	0.4399	0.4345	0.4294	0.4264	0.4617	0.45	0.448	0.4626	0.4704	0.4599	0.4575	0.4584
	8.75	0.5055	0.4796	0.4872	0.4887	0.4956	0.4904	0.4929	0.5399	0.4837	0.5018	0.1509	0.1497	0.148	0.1407	0.147	0.1575	0.1597	0.1547	0.1556	0.1651	0.4295	0.4121	0.4248	0.4375	0.4455	0.4383	0.4435	0.4462	0.4307	0.4239	0.4466	0.3948	0.4598	0.4603	0.4698	0.4584	0.4683	0.4608	0.4585	0.4565	0.4879	0.478	0.4757	0.4888	0.4976	0.4857	0.4846	0.4849
	9	0.5301	0.5039	0.512	0.515	0.5218	0.5156	0.518	0.5761	0.5088	0.5262	0.1509	0.1493	0.1473	0.1403	0.1473	0.1576	0.1596	0.1545	0.1554	0.1659	0.4608	0.4398	0.4508	0.4644	0.4724	0.4641	0.4708	0.4803	0.4564	0.4496	0.4744	0.427	0.484	0.4862	0.4949	0.4845	0.4917	0.4879	0.4826	0.4817	0.513	0.5026	0.4999	0.5139	0.5221	0.5107	0.5089	0.508
	9.25	0.5515	0.5279	0.5343	0.5371	0.5438	0.5398	0.5417	0.6079	0.5318	0.5524	0.1513	0.1499	0.1475	0.1407	0.147	0.1578	0.1597	0.1545	0.1556	0.1656	0.4839	0.4681	0.48	0.4904	0.4964	0.4871	0.4952	0.5208	0.483	0.477	0.4971	0.4638	0.5072	0.5117	0.5209	0.5095	0.5209	0.5124	0.506	0.5045	0.5392	0.5301	0.5263	0.5389	0.5465	0.5347	0.534	0.5358
	9.5	0.5678	0.5439	0.5487	0.5514	0.5575	0.556	0.5582	0.6399	0.5485	0.5727	0.1512	0.1497	0.147	0.1397	0.1472	0.1576	0.16	0.155	0.1555	0.1654	0.5098	0.4938	0.5056	0.5163	0.5247	0.5141	0.523	0.5566	0.5089	0.5022	0.5215	0.499	0.5307	0.533	0.5426	0.5303	0.5399	0.5344	0.5279	0.5298	0.5608	0.5499	0.5461	0.5546	0.5642	0.5523	0.5523	0.5548
	9.75	0.5812	0.5593	0.5646	0.5657	0.5707	0.5693	0.5709	0.6665	0.564	0.5902	0.1511	0.1503	0.1476	0.1405	0.1473	0.1579	0.1601	0.155	0.1553	0.1656	0.5366	0.5179	0.5285	0.5398	0.5485	0.5385	0.5467	0.5915	0.5344	0.5247	0.5457	0.5395	0.5541	0.5578	0.5655	0.5552	0.5636	0.557	0.5524	0.554	0.5767	0.5689	0.5642	0.5717	0.5824	0.5692	0.5726	0.5704
	10	0.5742	0.5551	0.5589	0.5614	0.5658	0.5665	0.5691	0.6748	0.566	0.5928	0.151	0.1502	0.1479	0.1401	0.1475	0.1579	0.1605	0.155	0.1551	0.1651	0.5595	0.5402	0.5501	0.5618	0.5694	0.5599	0.5691	0.6258	0.5566	0.5483	0.561	0.5739	0.5719	0.576	0.5794	0.5682	0.58	0.5718	0.5682	0.5724	0.586	0.5792	0.5712	0.5779	0.5895	0.5729	0.5779	0.5829
	10.25	0.5717	0.5527	0.5553	0.5582	0.5631	0.566	0.5677	0.6817	0.5633	0.5894	0.1513	0.1506	0.1483	0.1403	0.1472	0.158	0.1606	0.1554	0.155	0.1657	0.5798	0.559	0.5646	0.5758	0.5818	0.572	0.5835	0.6598	0.573	0.5686	0.5764	0.6079	0.5805	0.5842	0.5869	0.5747	0.5845	0.581	0.5771	0.5822	0.5781	0.5756	0.5633	0.5746	0.5863	0.5698	0.5747	0.5786
	10.5	0.5717	0.5518	0.5542	0.5578	0.5619	0.5652	0.5668	0.686	0.5621	0.5884	0.1513	0.15	0.1481	0.1412	0.1476	0.1578	0.1605	0.1552	0.1551	0.166	0.5835	0.5616	0.5616	0.572	0.5787	0.5698	0.5805	0.6706	0.5749	0.5738	0.5744	0.6422	0.5752	0.5762	0.5825	0.5703	0.5836	0.5759	0.572	0.5809	0.5766	0.574	0.5661	0.5741	0.5865	0.5691	0.5752	0.5769
	10.75	0.5726	0.5532	0.556	0.5585	0.5629	0.5662	0.5685	0.6896	0.5632	0.5905	0.1524	0.1509	0.1484	0.141	0.148	0.1583	0.1609	0.1556	0.1557	0.1661	0.5785	0.5592	0.5593	0.5712	0.5795	0.5694	0.5786	0.6806	0.5726	0.5717	0.5722	0.6692	0.5739	0.5756	0.5807	0.57	0.5803	0.5746	0.5699	0.577	0.5754	0.5684	0.5604	0.5707	0.5838	0.57	0.5732	0.5767
	11	0.5711	0.5511	0.5522	0.5557	0.5587	0.5618	0.5635	0.6934	0.5591	0.5882	0.1522	0.1507	0.148	0.1411	0.148	0.1586	0.1606	0.1555	0.1556	0.1662	0.5778	0.5575	0.5607	0.5712	0.5778	0.568	0.5778	0.687	0.5741	0.5698	0.5719	0.683	0.575	0.5757	0.5811	0.5689	0.5815	0.5764	0.5697	0.5764	0.5734	0.5731	0.563	0.5691	0.5807	0.5653	0.5699	0.5738
	11.25	0.5706	0.5493	0.5514	0.5545	0.5585	0.5604	0.5643	0.699	0.5587	0.5888	0.1518	0.1509	0.1485	0.1412	0.1484	0.1584	0.1613	0.1561	0.1556	0.1664	0.5764	0.557	0.5593	0.5702	0.5772	0.5666	0.5758	0.6942	0.5714	0.5697	0.571	0.6917	0.5734	0.5747	0.5809	0.5692	0.5823	0.5747	0.5695	0.5761	0.5734	0.5688	0.5614	0.5692	0.5805	0.5654	0.57	0.5739
	11.5	0.5717	0.5511	0.5535	0.5552	0.5594	0.5623	0.5646	0.7052	0.5588	0.5892	0.1507	0.151	0.1488	0.1417	0.1484	0.1586	0.1612	0.1562	0.1555	0.1668	0.577	0.5576	0.5601	0.5701	0.5773	0.5687	0.5753	0.7006	0.5737	0.5685	0.5704	0.7012	0.5735	0.5751	0.5804	0.5686	0.5812	0.5751	0.5693	0.5766	0.5789	0.5734	0.567	0.5734	0.5864	0.5667	0.5734	0.5734
	11.75	0.5728	0.5503	0.5522	0.555	0.5582	0.5596	0.564	0.7124	0.5583	0.5876	0.1515	0.1512	0.1487	0.142	0.149	0.1592	0.1609	0.1561	0.1557	0.1668	0.5756	0.5565	0.5597	0.5708	0.5758	0.5656	0.576	0.7088	0.57	0.5695	0.5702	0.7095	0.573	0.5755	0.5813	0.5696	0.5798	0.576	0.5713	0.5761	0.5745	0.5711	0.5652	0.5681	0.5821	0.5645	0.569	0.5732
	12	0.5731	0.5521	0.5542	0.5567	0.5603	0.5615	0.5647	0.7215	0.5581	0.5883	0.1515	0.1517	0.1484	0.1415	0.1489	0.1591	0.1605	0.1558	0.1557	0.1664	0.5755	0.5583	0.5611	0.5701	0.5761	0.5682	0.5782	0.7193	0.5702	0.5679	0.5695	0.7182	0.575	0.5757	0.5814	0.5696	0.5807	0.5815	0.5706	0.5764	0.5812	0.5715	0.5659	0.5745	0.5856	0.5679	0.5728	0.5747
	12.25	0.5728	0.5513	0.5542	0.5569	0.5603	0.563	0.5647	0.7283	0.5594	0.5911	0.1514	0.1504	0.1489	0.1415	0.1489	0.1592	0.1605	0.1564	0.1559	0.1667	0.5755	0.557	0.5588	0.5679	0.5757	0.5688	0.5778	0.7285	0.5701	0.5677	0.5747	0.7307	0.5725	0.5747	0.5801	0.5688	0.5806	0.576	0.5711	0.5771	0.5802	0.5698	0.5642	0.5743	0.5851	0.5709	0.5744	0.5765
	12.5	0.5737	0.5508	0.5525	0.5554	0.5583	0.5592	0.562	0.7359	0.5564	0.5897	0.1519	0.1506	0.1486	0.1416	0.1491	0.1592	0.1607	0.1559	0.1561	0.1666	0.5794	0.5544	0.5577	0.5669	0.5748	0.5661	0.5759	0.7398	0.5685	0.5673	0.5752	0.7425	0.5757	0.5795	0.5805	0.5688	0.5788	0.5735	0.5701	0.5776	0.5814	0.57	0.5651	0.5744	0.5848	0.57	0.5717	0.5731
	12.75	0.5741	0.55	0.5525	0.5553	0.5588	0.5588	0.5627	0.7451	0.5569	0.5894	0.1517	0.1511	0.1491	0.1418	0.1488	0.16	0.1609	0.1568	0.1568	0.1669	0.5794	0.5551	0.5585	0.5664	0.5733	0.5636	0.5749	0.7517	0.5704	0.5694	0.5729	0.7566	0.5727	0.5763	0.5809	0.5683	0.5807	0.5805	0.5726	0.5787	0.5815	0.571	0.5643	0.574	0.5858	0.5679	0.5736	0.5733
	13	0.5736	0.5514	0.5527	0.5555	0.5589	0.5597	0.5636	0.7452	0.5577	0.5894	0.1516	0.1509	0.1486	0.1416	0.1491	0.1595	0.1611	0.1566	0.1572	0.1672	0.5739	0.5557	0.5582	0.571	0.5772	0.5677	0.5772	0.7488	0.5693	0.5653	0.5724	0.7644	0.5721	0.5772	0.5809	0.5681	0.583	0.5737	0.5689	0.5785	0.5798	0.5722	0.5661	0.5735	0.5844	0.5655	0.5735	0.5727
	13.25	0.5727	0.5523	0.5538	0.5574	0.561	0.5622	0.5661	0.7592	0.5591	0.5903	0.1518	0.1508	0.1489	0.1414	0.1492	0.1596	0.1616	0.1568	0.1565	0.1666	0.5778	0.5573	0.5605	0.5695	0.5761	0.5667	0.5761	0.7518	0.5676	0.5682	0.5751	0.7613	0.5706	0.5725	0.5797	0.5686	0.5799	0.5723	0.5694	0.5756	0.5825	0.5709	0.5658	0.5746	0.586	0.5693	0.5739	0.5731
	13.5	0.5756	0.552	0.5549	0.5575	0.5614	0.5623	0.5654	0.7623	0.5583	0.5897	0.1515	0.1505	0.1492	0.1422	0.1492	0.1597	0.1617	0.1575	0.1567	0.167	0.5765	0.5553	0.5605	0.568	0.5749	0.5656	0.575	0.7493	0.5718	0.5662	0.5751	0.7653	0.5728	0.5816	0.5809	0.569	0.5813	0.5747	0.57	0.5769	0.583	0.5723	0.565	0.5747	0.5863	0.5685	0.5733	0.5752
	13.75	0.5731	0.5499	0.5524	0.5557	0.5588	0.5605	0.5633	0.7566	0.5574	0.5881	0.1517	0.1511	0.1489	0.1416	0.1492	0.1603	0.1621	0.157	0.1564	0.1682	0.5734	0.5593	0.5579	0.5691	0.5744	0.5652	0.5749	0.744	0.5688	0.5657	0.5737	0.7609	0.5753	0.5785	0.5836	0.5695	0.5823	0.575	0.5694	0.5758	0.5778	0.5711	0.5634	0.5706	0.5841	0.5642	0.5708	0.5732
	14	0.5736	0.5514	0.5533	0.5565	0.5604	0.5623	0.565	0.7556	0.5586	0.5894	0.1516	0.1503	0.1491	0.1419	0.1493	0.1605	0.1626	0.1576	0.1581	0.1681	0.5783	0.5564	0.5594	0.5686	0.5741	0.5651	0.5747	0.7418	0.5688	0.5666	0.5742	0.7571	0.5752	0.579	0.5838	0.5695	0.5786	0.5737	0.5737	0.5788	0.5787	0.5718	0.5654	0.5736	0.5853	0.5648	0.5744	0.5722
	14.25	0.5744	0.5519	0.5542	0.5575	0.5611	0.5628	0.565	0.7555	0.5595	0.5881	0.1524	0.1516	0.1493	0.1424	0.1497	0.1604	0.1624	0.1573	0.1573	0.1686	0.5777	0.5558	0.5587	0.5688	0.5753	0.5654	0.575	0.7405	0.5683	0.5662	0.5757	0.7585	0.5757	0.5815	0.5866	0.5727	0.5795	0.5739	0.5726	0.5792	0.5797	0.5734	0.5669	0.5755	0.5852	0.5655	0.574	0.5719
	14.5	0.5756	0.5514	0.5542	0.5585	0.5616	0.5639	0.5657	0.7531	0.5601	0.5882	0.1522	0.1507	0.1496	0.1418	0.1501	0.1606	0.1626	0.1585	0.1578	0.1687	0.5754	0.5552	0.5584	0.5679	0.5749	0.5652	0.5749	0.7395	0.5688	0.5662	0.5766	0.7569	0.5767	0.5808	0.5872	0.5752	0.5804	0.5743	0.5705	0.5769	0.5798	0.5749	0.5681	0.5768	0.5859	0.5672	0.5761	0.5711
	14.75	0.575	0.5507	0.5546	0.5585	0.5626	0.5652	0.5664	0.7513	0.5617	0.5896	0.1523	0.1509	0.1504	0.1417	0.1503	0.1609	0.164	0.159	0.1583	0.17	0.5752	0.5559	0.5596	0.5693	0.5755	0.5653	0.5751	0.7389	0.5701	0.5657	0.5772	0.7549	0.5745	0.5791	0.5839	0.572	0.5802	0.5748	0.574	0.58	0.579	0.5756	0.5688	0.577	0.5868	0.5699	0.5769	0.5775
	15	0.5771	0.5523	0.5554	0.5584	0.5625	0.5638	0.5661	0.7493	0.5607	0.588	0.1533	0.1511	0.1499	0.1418	0.1503	0.1616	0.1639	0.1584	0.1583	0.1699	0.5771	0.5577	0.5584	0.5699	0.5765	0.5669	0.5762	0.7393	0.5703	0.5684	0.5789	0.7517	0.5721	0.5758	0.58	0.5701	0.5839	0.5796	0.5761	0.5824	0.5785	0.5775	0.5696	0.5753	0.5853	0.5695	0.5768	0.5749
	15.25	0.5782	0.5529	0.5549	0.5576	0.5618	0.563	0.5659	0.7484	0.56	0.5872	0.1536	0.1516	0.1505	0.1421	0.1503	0.1614	0.1636	0.1582	0.1576	0.1697	0.5767	0.5571	0.5591	0.5689	0.5751	0.5656	0.5765	0.7365	0.5699	0.5671	0.5764	0.7537	0.5728	0.5757	0.5846	0.5746	0.5885	0.584	0.5732	0.5832	0.5773	0.5766	0.5661	0.5718	0.5833	0.5678	0.5719	0.5719
	15.5	0.5792	0.5531	0.5561	0.5583	0.5626	0.5637	0.5669	0.7461	0.56	0.5873	0.1537	0.1512	0.1501	0.1422	0.1505	0.1609	0.164	0.1589	0.1573	0.1702	0.5775	0.5566	0.5584	0.5689	0.5764	0.5661	0.5754	0.7363	0.5692	0.5664	0.5766	0.7518	0.5729	0.5749	0.5825	0.5735	0.586	0.5832	0.5757	0.584	0.5784	0.5769	0.5688	0.5711	0.5819	0.5664	0.5707	0.5708
	15.75	0.5802	0.5536	0.5562	0.5594	0.563	0.5635	0.5663	0.7454	0.5586	0.5859	0.1549	0.151	0.1501	0.1423	0.1506	0.1622	0.1643	0.1596	0.1584	0.1702	0.579	0.5574	0.5597	0.5694	0.576	0.5666	0.5762	0.7354	0.5701	0.5664	0.5773	0.7528	0.5737	0.5779	0.5876	0.5795	0.5894	0.5818	0.5723	0.5795	0.5784	0.5761	0.5666	0.5714	0.5833	0.5691	0.5706	0.5708
	16	0.5797	0.5539	0.5561	0.5585	0.5636	0.5641	0.5671	0.7427	0.5608	0.5871	0.1539	0.1509	0.1501	0.142	0.1503	0.161	0.1645	0.1587	0.1589	0.1711	0.5784	0.557	0.5586	0.5687	0.5759	0.5661	0.5759	0.7344	0.5695	0.5654	0.5808	0.7515	0.577	0.5809	0.5896	0.5797	0.5875	0.5791	0.5748	0.5821	0.5787	0.5735	0.5636	0.5709	0.584	0.569	0.5703	0.5723
[truncated: 32 more columns]

## Sheet: ExtendedFig2
Extended Data Fig 2
	Time (hr)	E. coli Δpgi					E. coli Δpgi Δzwf					hu-G6PD-WT						Strain	Replicate	Growth rate (h-1)	Statistical significance (p-value; Welch's t-test)
		Rep1	Rep2	Rep3	Rep4	Rep5	Rep1	Rep2	Rep3	Rep4	Rep5	Rep1	Rep2	Rep3	Rep4	Rep5
	0	0.0154	0.0088	0.011	0.0072	0.0146	0.0327	0.0247	0.0147	0.0239	0.0249	0.0168	0.0122	0.0148	0.0181	0.0241		E. coli Δpgi	Rep1	0.0892	-
	1	0.013	0.00680001	0.0116	0.0084	0.0129	0.0321	0.0238	0.0129	0.0229	0.0218	0.0299	0.0238	0.0244	0.0288	0.0357			Rep2	0.1021
	2	0.0132	0.0073	0.013	0.0072	0.0142	0.0328	0.0214	0.0116	0.0214	0.0275	0.0279	0.0212	0.0204	0.0283	0.0352			Rep3	0.0823
	3	0.0146	0.00699999	0.0129	0.0074	0.0154	0.0282	0.0217	0.013	0.0247	0.02	0.0295	0.0186	0.0241	0.0284	0.0363			Rep4	0.0961
	4	0.0166	0.0084	0.0137	0.0092	0.0166	0.0293	0.0231	0.0157	0.0231	0.0189	0.0303	0.0223	0.0245	0.0292	0.0361			Rep5	0.0855
	5	0.0183	0.01	0.0128	0.0111	0.0166	0.0324	0.0257	0.0154	0.0225	0.0233	0.0314	0.0211	0.0253	0.0295	0.0358		hu-G6PD-WT	Rep1	0.0903	3.461 × 10-1
	6	0.0214	0.0119	0.0162	0.0112	0.0194	0.0322	0.0238	0.0161	0.0234	0.0199	0.0313	0.0209	0.0222	0.0262	0.0352			Rep2	0.1136
	7	0.0222	0.0167	0.0183	0.0148	0.0232	0.0322	0.0241	0.0151	0.0235	0.0228	0.0299	0.0199	0.022	0.0279	0.0361			Rep3	0.1039
	8	0.0243	0.0167	0.0211	0.0184	0.0241	0.0317	0.0247	0.0178	0.0249	0.0207	0.029	0.021	0.0227	0.0282	0.0349			Rep4	0.0929
	9	0.0226	0.0173	0.0227	0.018	0.025	0.0328	0.0249	0.0108	0.0254	0.0215	0.0292	0.0197	0.0227	0.0282	0.0334			Rep5	0.0858
	10	0.0257	0.0178	0.0235	0.0204	0.0271	0.03	0.0229	0.0093	0.0287	0.0197	0.0288	0.0215	0.0225	0.0277	0.0354
	11	0.0282	0.0196	0.0258	0.022	0.0294	0.0302	0.0239	0.0103	0.0224	0.0225	0.0289	0.0218	0.0221	0.0279	0.0361
	12	0.0295	0.0227	0.0271	0.0233	0.03	0.0293	0.0265	0.011	0.0215	0.0215	0.0264	0.019	0.0226	0.0292	0.0336
	13	0.0316	0.024	0.0296	0.025	0.0318	0.0301	0.0228	0.0093	0.0178	0.0215	0.0281	0.0208	0.0232	0.0293	0.0354
	14	0.034	0.0277	0.0319	0.0275	0.0336	0.0274	0.0211	0.0096	0.0171	0.0225	0.0296	0.0228	0.0245	0.0301	0.0353
	15	0.0358	0.0296	0.0336	0.0306	0.0369	0.0248	0.0222	0.01	0.0164	0.0214	0.0311	0.0249	0.0252	0.0311	0.0351
	16	0.0384	0.0329	0.0365	0.0346	0.04	0.0272	0.0187	0.0097	0.0167	0.0227	0.0335	0.0252	0.0267	0.033	0.0377
	17	0.0408	0.0357	0.0393	0.0376	0.0435	0.0272	0.0202	0.0125	0.0177	0.0238	0.0354	0.0264	0.0296	0.0342	0.0409
	18	0.0441	0.0396	0.0427	0.041	0.0461	0.0305	0.0212	0.0101	0.0194	0.0155	0.0381	0.0301	0.0322	0.0376	0.0422
	19	0.0473	0.0441	0.0463	0.0433	0.0504	0.0275	0.0223	0.0109	0.0233	0.0127	0.0412	0.0335	0.0357	0.0408	0.0458
	20	0.0518	0.0484	0.0503	0.0468	0.0535	0.0222	0.022	0.0098	0.0215	0.0128	0.0448	0.0372	0.0385	0.0446	0.0501
	21	0.0556	0.0524	0.0545	0.0513	0.0584	0.0217	0.0204	0.012	0.024	0.0119	0.0483	0.0407	0.0418	0.0484	0.0545
	22	0.0596	0.055	0.0592	0.0557	0.0635	0.021	0.0265	0.0063	0.0195	0.0106	0.0515	0.0443	0.0474	0.0528	0.0587
	23	0.0646	0.059	0.0635	0.061	0.0679	0.0224	0.0261	0.0089	0.0188	0.0092	0.056	0.0481	0.0522	0.0579	0.0632
	24	0.0708	0.0646	0.069	0.0663	0.0733	0.0213	0.0235	0.0069	0.0207	0.0097	0.0608	0.0537	0.0556	0.0608	0.0667
	25	0.0762	0.0697	0.0747	0.072	0.0785	0.0226	0.0217	0.0066	0.0195	0.0098	0.0666	0.059	0.0614	0.0657	0.073
	26	0.0817	0.0751	0.0799	0.0778	0.0841	0.0192	0.0194	0.0088	0.0148	0.0101	0.073	0.0651	0.0668	0.0723	0.0793
	27	0.0886	0.0812	0.0859	0.0839	0.0903	0.0186	0.0152	0.0117	0.012	0.0104	0.0796	0.0715	0.0747	0.0794	0.086
	28	0.095	0.0876	0.0918	0.0909	0.097	0.0192	0.0122	0.0108	0.0134	0.0107	0.087	0.0792	0.0818	0.0868	0.094
	29	0.1016	0.0942	0.0994	0.0983	0.1048	0.0154	0.0139	0.0112	0.0108	0.0102	0.0955	0.0881	0.0901	0.0946	0.1023
	30	0.1095	0.1015	0.1066	0.1059	0.1123	0.0154	0.0133	0.0112	0.0123	0.0084	0.1043	0.0966	0.0995	0.1036	0.1113
	31	0.1184	0.1105	0.1147	0.115	0.1213	0.0153	0.013	0.0027	0.012	0.0103	0.1138	0.1064	0.1091	0.1125	0.1209
	32	0.1267	0.1194	0.1238	0.1244	0.131	0.015	0.0116	0.002	0.0107	0.0088	0.1245	0.1167	0.1193	0.1229	0.1315
	33	0.1371	0.1294	0.1335	0.1343	0.1419	0.0166	0.0119	0.0049	0.0109	0.0091	0.1351	0.1279	0.1301	0.1334	0.1417
	34	0.149	0.1407	0.1448	0.1467	0.154	0.014	0.0114	0.000800001	0.0088	0.01	0.1464	0.1392	0.1417	0.1444	0.153
	35	0.1608	0.1533	0.1572	0.1587	0.1662	0.0141	0.0112	0.0016	0.0093	0.008	0.1594	0.1525	0.1542	0.1577	0.1654
	36	0.1739	0.1662	0.1685	0.1688	0.1754	0.0142	0.012	9.99963e-05	0.0098	0.0072	0.1709	0.1648	0.1666	0.1698	0.1772
	37	0.184	0.1758	0.1783	0.1792	0.1841	0.016	0.0114	0.0016	0.0091	0.0097	0.1848	0.1795	0.1808	0.1837	0.1915
	38	0.1944	0.1846	0.1879	0.1892	0.1944	0.0146	0.0136	0.0011	0.0081	0.0094	0.1989	0.1935	0.1951	0.1981	0.2051
	39	0.2071	0.1973	0.2001	0.1996	0.2046	0.017	0.0109	0.0014	0.0109	0.0092	0.2125	0.2086	0.2099	0.212	0.219
	40	0.2178	0.2056	0.2072	0.2062	0.2108	0.019	0.0124	0.0014	0.0105	0.009	0.2237	0.2201	0.2223	0.2246	0.2308
	41	0.2264	0.2132	0.2134	0.2116	0.2152	0.0157	0.0112	0.0052	0.011	0.0086	0.2308	0.2276	0.2298	0.2317	0.2382
	42	0.2318	0.2177	0.2172	0.215	0.2189	0.0153	0.0111	0.000999997	0.0085	0.008	0.2359	0.2321	0.2347	0.2368	0.2425
	43	0.2363	0.2217	0.2194	0.2167	0.2216	0.0172	0.0112	0.0046	0.0118	0.0078	0.2402	0.2362	0.239	0.2413	0.2466
	44	0.2387	0.2225	0.2192	0.2151	0.2204	0.0148	0.0156	0.0016	0.0111	0.0096	0.2449	0.2418	0.2452	0.2451	0.2518
	45	0.2382	0.222	0.2174	0.2145	0.2198	0.017	0.0159	0.0042	0.0114	0.0091	0.2499	0.2468	0.2494	0.2497	0.2574
	46	0.2341	0.2188	0.216	0.2109	0.2158	0.0155	0.0137	0.0031	0.0102	0.009	0.2521	0.2467	0.2516	0.2501	0.257
	47	0.2334	0.216	0.2118	0.208	0.2126	0.015	0.0141	0.0015	0.0119	0.0091	0.2497	0.2414	0.2479	0.2474	0.2527
	48	0.2309	0.213	0.2089	0.2037	0.2098	0.0173	0.0149	0.0049	0.0121	0.0141	0.2454	0.2387	0.2443	0.2422	0.2477
	49	0.2253	0.2089	0.2052	0.2001	0.2049	0.0151	0.0145	0.0044	0.0114	0.0135	0.2405	0.2334	0.2398	0.2374	0.2417
	50	0.2233	0.2041	0.1998	0.1959	0.2028	0.0169	0.013	0.004	0.0127	0.0098	0.2359	0.2299	0.2362	0.2328	0.238
	51	0.22	0.2019	0.1994	0.196	0.2024	0.0175	0.0133	0.005	0.0139	0.0103	0.2317	0.2261	0.2325	0.2288	0.2324
	52	0.2208	0.2028	0.1993	0.1938	0.1997	0.0189	0.0156	0.005	0.0106	0.0116	0.2258	0.2211	0.2286	0.2249	0.2281
	53	0.216	0.1997	0.1949	0.1901	0.1979	0.0177	0.0162	0.0052	0.0105	0.0106	0.2206	0.2148	0.2235	0.219	0.2217
	54	0.2139	0.1985	0.1924	0.1859	0.1935	0.0176	0.0136	0.0033	0.0121	0.0096	0.215	0.2098	0.2187	0.2143	0.2168
	55	0.2091	0.1963	0.1881	0.1828	0.1888	0.0174	0.0157	0.0055	0.0101	0.0114	0.2106	0.2025	0.2148	0.2096	0.211
	56	0.2063	0.192	0.1831	0.1767	0.1845	0.017	0.0128	0.0027	0.0103	0.0102	0.2053	0.2008	0.2106	0.2031	0.205
	57	0.2023	0.1876	0.1781	0.1703	0.1796	0.018	0.0136	0.0027	0.0099	0.0103	0.2001	0.196	0.2047	0.2006	0.2
	58	0.1983	0.1838	0.1725	0.1664	0.1732	0.0187	0.0125	0.0017	0.0099	0.0096	0.1934	0.1916	0.2005	0.1946	0.1929
	59	0.1926	0.1797	0.1662	0.1593	0.1663	0.0176	0.0122	0.0014	0.0109	0.0079	0.1854	0.1827	0.1948	0.187	0.1847
	60	0.187	0.1757	0.1611	0.1539	0.1583	0.0176	0.0101	0.0023	0.0082	0.0087	0.177	0.1772	0.189	0.1809	0.1767

## Sheet: Fig1f, Table S2
Fig 1f and Supplementary Table 2
	Strain	Replicate	Growth rate (h-1)	Statistical significance (p-value; Welch's t-test w/ Bonferroni correction)	Reported kcat (s-1)	Reported specific activity (IU/mg)
	hu-G6PD-WT	Rep1	0.102		233a	210±15g
		Rep2	0.1038		230±7.6b
		Rep3	0.1013		296±15c
		Rep4	0.1065		247±9d
		Rep5	0.1024		251±6.8e
					275±18f
					249±9h
					382±8i
	hu-G6PD-A+ (N126D)	Rep1	0.0892	3.479 × 10-5	114a
		Rep2	0.0869		114±3.2b
		Rep3	0.0876
		Rep4	0.0884
		Rep5	0.0909
	hu-G6PD-Canton (R469L)	Rep1	0.0881	5.769 × 10-4	160±3c
		Rep2	0.0854
		Rep3	0.0909
		Rep4	0.0845
		Rep5	0.082
	hu-G6PD-Mahidol (G163S)	Rep1	0.0865	1.412 × 10-5	214±8c
		Rep2	0.0839		224±8d
		Rep3	0.0844		207±0.0e
		Rep4	0.0906
		Rep5	0.0885
	hu-G6PD-Union (R454C)	Rep1	0.0421	2.868 × 10-7	28.6±1.33f
		Rep2	0.0342
		Rep3	0.0389
		Rep4	0.0375
		Rep5	0.0328
	hu-G6PD-Volendam (P172S)	Rep1	0.0546	1.095 × 10-6		36±3g
		Rep2	0.0502
		Rep3	0.0507
		Rep4	0.0445
		Rep5	0.0519
	hu-G6PD-Songklanagarind (F66I)	Rep1	0.0916	5.512 × 10-2	232±7h
		Rep2	0.0909
		Rep3	0.0999
		Rep4	0.0866
		Rep5	0.0892
	hu-G6PD-Durham (K238R)	Rep1	0.0528	1.038 × 10-3	71a
		Rep2	0.0529
		Rep3	0.0601
		Rep4	0.0626
		Rep5	0.07
	hu-G6PD-Plymouth (G163D)	Rep1	0.0932	1.134 × 10-1	249±6.5e
		Rep2	0.0887
		Rep3	0.1017
		Rep4	0.0936
		Rep5	0.0914
	hu-G6PD-Namoru (Y70H)	Rep1	0.0487	2.401 × 10-3	61±5i
II		Rep2	0.0594
		Rep3	0.0554
		Rep4	0.0711
		Rep5	0.0632
	hu-G6PD-Murcia (Y70C)	Rep1	0.1021	1.000 × 100	345±12i
III		Rep2	0.0973
		Rep3	0.1025
		Rep4	0.1062
		Rep5	0.1071
	hu-G6PD-Santiago (R198P)	Rep1	0.037	1.544 × 10-3	4.4±0.2i
I		Rep2	0.0483
		Rep3	0.0534
		Rep4	0.0583
		Rep5	0.0585
	hu-G6PD-Omiya (Q307H)	Rep1	0.0719	1.180 × 10-2	212±5i
		Rep2	0.0764
I		Rep3	0.0848
		Rep4	0.086
		Rep5	0.086
	hu-G6PD-Puerto Limon(E398K)	Rep1	0.066	3.045 × 10-4	249±7i
I		Rep2	0.0675
		Rep3	0.0711
		Rep4	0.074
		Rep5	0.078
	in vitro enzyme activities were pulled from aGomez-Manzo (2015) Int J Mol Sci 16:28657-68; bRamirez-Nava (2017) Int J Mol Sci 18:2224; cPakparnich (2021) Sci Rep 11:24307; dBoonyuen (2016) Mol Genet Metab 118:84-91; eHuang (2008) Mol Genet Metab 93:44-53; fWang (2005) Human Mutat 26:284; gRoos (1999) Blood 94:2955-62; hBoonyuen (2017) Int J Biol Macromol 104:145-156; iCunningham (2017) Cell Repor…

## Sheet: ExtendedFig3a
Extended Data Fig 3a
	Time (hr)	E. coli Δpgi Δzwf					hu-G6PD-WT					hu-G6PD-A+					hu-G6PD-Canton					hu-G6PD-Mahidol					hu-G6PD-Union					hu-G6PD-Volendam					hu-G6PD-Songklanagarind					hu-G6PD-Durham					hu-G6PD-Plymouth
		Rep1	Rep2	Rep3	Rep4	Rep5	Rep1	Rep2	Rep3	Rep4	Rep5	Rep1	Rep2	Rep3	Rep4	Rep5	Rep1	Rep2	Rep3	Rep4	Rep5	Rep1	Rep2	Rep3	Rep4	Rep5	Rep1	Rep2	Rep3	Rep4	Rep5	Rep1	Rep2	Rep3	Rep4	Rep5	Rep1	Rep2	Rep3	Rep4	Rep5	Rep1	Rep2	Rep3	Rep4	Rep5	Rep1	Rep2	Rep3
	0	0.0261	0.0263	0.0263	0.0276	0.0147	0.0298	0.0351	0.0319	0.0261	0.0375	0.0344	0.0428	0.0376	0.0324	0.0201	0.0297	0.0294	0.0222	0.0326	0.04	0.0286	0.0272	0.0344	0.02	0.0209	0.0356	0.0441	0.045	0.0372	0.0471	0.0408	0.0436	0.0378	0.0336	0.0299	0.0169	0.0231	0.0252	0.0311	0.0245	0.022	0.026	0.0272	0.0284	0.0264	0.0276	0.0364	0.0298
	1	0.0354	0.0356	0.03	0.0324	0.0217	0.0326	0.0399	0.0446	0.0403	0.0503	0.0349	0.0434	0.043	0.0409	0.0251	0.0486	0.0512	0.0427	0.0592	0.0688	0.033	0.0389	0.0482	0.0292	0.0262	0.0412	0.0475	0.052	0.0462	0.054	0.041	0.0392	0.0442	0.0413	0.0372	0.0174	0.0237	0.0249	0.0321	0.0242	0.0224	0.0252	0.0265	0.0286	0.026	0.0287	0.038	0.0305
	2	0.0336	0.0401	0.0403	0.0396	0.03	0.0348	0.035	0.0412	0.0354	0.0397	0.0367	0.0412	0.0367	0.0367	0.0268	0.0473	0.0447	0.0395	0.0513	0.0612	0.0335	0.0358	0.0395	0.0301	0.0274	0.0476	0.0529	0.057	0.0514	0.0573	0.0424	0.0381	0.0485	0.0416	0.0391	0.0178	0.0239	0.0255	0.0324	0.0245	0.0225	0.0259	0.0271	0.0291	0.0261	0.0306	0.0393	0.0324
	3	0.0348	0.0415	0.0368	0.0413	0.0333	0.0354	0.0333	0.0375	0.0307	0.0388	0.0369	0.0381	0.0353	0.0349	0.0256	0.0455	0.0428	0.0381	0.0499	0.0599	0.0354	0.0352	0.0395	0.0287	0.0287	0.0425	0.0536	0.0572	0.0464	0.0575	0.0409	0.0391	0.0499	0.0466	0.0408	0.0178	0.0246	0.0259	0.0327	0.0248	0.0221	0.026	0.0266	0.0291	0.0258	0.0318	0.0415	0.0336
	4	0.0351	0.038	0.0347	0.0389	0.0311	0.037	0.032	0.0367	0.0301	0.0375	0.0374	0.0382	0.0359	0.035	0.0265	0.0453	0.0427	0.0374	0.0493	0.0604	0.0346	0.0345	0.038	0.0268	0.0293	0.0383	0.0525	0.0556	0.0463	0.056	0.0416	0.0397	0.0502	0.0474	0.0419	0.0186	0.0245	0.0258	0.0321	0.0249	0.0225	0.0258	0.0272	0.0294	0.0255	0.0337	0.0424	0.0355
	5	0.035	0.0377	0.0344	0.0379	0.0298	0.0383	0.0332	0.0391	0.0324	0.0388	0.0382	0.0394	0.0372	0.0354	0.0266	0.0456	0.0426	0.0367	0.0498	0.061	0.0354	0.0337	0.0375	0.0268	0.0288	0.0385	0.0477	0.0532	0.0472	0.0558	0.0419	0.0399	0.0498	0.0475	0.0427	0.0192	0.0254	0.0265	0.0328	0.0256	0.0235	0.0266	0.0278	0.03	0.0264	0.0355	0.0447	0.0377
	6	0.0362	0.038	0.0351	0.0393	0.0303	0.0415	0.0363	0.0424	0.0361	0.0414	0.0381	0.0406	0.0373	0.0361	0.0263	0.046	0.0435	0.0368	0.0507	0.0627	0.0351	0.0349	0.0377	0.0273	0.0292	0.0379	0.0475	0.0523	0.0457	0.0547	0.0427	0.0405	0.0496	0.0474	0.0433	0.0202	0.0254	0.0269	0.0335	0.0265	0.0235	0.0265	0.0282	0.0306	0.0267	0.0384	0.0462	0.0403
	7	0.0358	0.0376	0.0344	0.0387	0.0295	0.0448	0.0395	0.0461	0.0398	0.0446	0.0392	0.0405	0.0385	0.0368	0.0269	0.0488	0.0454	0.0387	0.0529	0.0649	0.0355	0.0356	0.0386	0.0273	0.0289	0.0386	0.0473	0.0532	0.0457	0.0548	0.043	0.0403	0.0503	0.0475	0.0439	0.0205	0.0254	0.0272	0.0339	0.026	0.024	0.0268	0.0281	0.031	0.0267	0.0398	0.0483	0.0421
	8	0.0351	0.038	0.0348	0.0393	0.0296	0.05	0.0438	0.0511	0.0445	0.049	0.0391	0.0416	0.0388	0.0376	0.0278	0.0501	0.0476	0.0407	0.0547	0.0668	0.0356	0.0362	0.0384	0.0278	0.0289	0.0387	0.0472	0.0543	0.0464	0.0545	0.0436	0.0413	0.0513	0.0474	0.0444	0.0204	0.0262	0.0276	0.0344	0.0266	0.0244	0.0271	0.0286	0.0312	0.0267	0.0414	0.0508	0.0437
	9	0.0347	0.0387	0.0362	0.0402	0.0305	0.056	0.05	0.0562	0.0497	0.0554	0.0396	0.0421	0.0394	0.0384	0.0291	0.0524	0.0494	0.0433	0.0568	0.0691	0.0366	0.0369	0.0395	0.0284	0.0286	0.0388	0.0473	0.0552	0.0464	0.0549	0.0443	0.043	0.0516	0.0478	0.0458	0.0212	0.0265	0.0275	0.0346	0.0272	0.0246	0.0274	0.0285	0.0316	0.0272	0.0432	0.0526	0.0453
	10	0.0347	0.0396	0.0369	0.04	0.0313	0.0624	0.0558	0.0628	0.0556	0.062	0.0405	0.0431	0.0401	0.0393	0.0313	0.0551	0.0516	0.0462	0.0593	0.0715	0.0368	0.0378	0.0405	0.0299	0.0303	0.0398	0.0489	0.056	0.0462	0.0563	0.0457	0.0433	0.052	0.0485	0.0466	0.0213	0.0271	0.0282	0.0353	0.0273	0.025	0.0277	0.029	0.0317	0.0269	0.0453	0.0552	0.0472
	11	0.0349	0.039	0.0363	0.0403	0.0313	0.0692	0.0627	0.0696	0.0623	0.069	0.0415	0.0435	0.0409	0.0398	0.0322	0.0572	0.055	0.0491	0.0616	0.0744	0.0378	0.0387	0.0408	0.0311	0.0309	0.0403	0.0506	0.0563	0.0467	0.057	0.0472	0.0448	0.0532	0.0495	0.0479	0.0219	0.0278	0.0285	0.0362	0.0282	0.0251	0.0282	0.0296	0.0328	0.0277	0.0488	0.0585	0.0505
	12	0.0355	0.0392	0.0367	0.0403	0.0317	0.0758	0.0693	0.0762	0.0687	0.0747	0.0429	0.044	0.0419	0.0421	0.0336	0.0597	0.0582	0.0525	0.0656	0.0779	0.0385	0.0413	0.0423	0.0326	0.0325	0.0411	0.0512	0.0577	0.0475	0.0581	0.049	0.0464	0.0558	0.0509	0.0493	0.0224	0.0281	0.0294	0.0352	0.0277	0.0256	0.029	0.0302	0.033	0.0281	0.0517	0.0613	0.0539
	13	0.0357	0.0392	0.0366	0.0403	0.0316	0.0842	0.0775	0.0843	0.0762	0.0831	0.0445	0.0447	0.0424	0.0429	0.0347	0.064	0.0617	0.0566	0.0694	0.0812	0.0393	0.0414	0.0428	0.0337	0.0343	0.0414	0.052	0.0581	0.0477	0.0589	0.0503	0.0481	0.0582	0.0521	0.051	0.0225	0.0283	0.0297	0.0363	0.0285	0.0254	0.0295	0.031	0.0332	0.0282	0.0554	0.0644	0.058
	14	0.036	0.0392	0.0366	0.0405	0.0321	0.0921	0.0855	0.0923	0.0844	0.0906	0.0462	0.0467	0.0445	0.0434	0.0363	0.0684	0.0665	0.0613	0.0743	0.0855	0.0401	0.0428	0.0438	0.0344	0.0352	0.0418	0.0522	0.0591	0.0491	0.0602	0.0518	0.0493	0.0598	0.0535	0.0525	0.0226	0.0291	0.0302	0.037	0.029	0.0257	0.0303	0.0317	0.0339	0.0289	0.0593	0.0681	0.0623
	15	0.0366	0.0382	0.0369	0.0413	0.0327	0.1019	0.097	0.1049	0.095	0.1012	0.0497	0.0459	0.0463	0.0455	0.0388	0.0733	0.0713	0.0661	0.0778	0.0897	0.0411	0.0425	0.044	0.037	0.0368	0.0424	0.0546	0.0622	0.0494	0.058	0.0566	0.0482	0.0588	0.0568	0.049	0.0235	0.03	0.0314	0.0375	0.0297	0.0262	0.0309	0.0321	0.0351	0.03	0.0634	0.0725	0.0674
	16	0.0365	0.0375	0.0372	0.039	0.0326	0.1136	0.1076	0.1156	0.1073	0.1119	0.0505	0.0478	0.0478	0.0458	0.0402	0.078	0.0766	0.0705	0.0832	0.0949	0.0429	0.045	0.0464	0.0377	0.0382	0.0419	0.0549	0.0622	0.0492	0.06	0.0553	0.0512	0.0613	0.0569	0.0502	0.0236	0.0303	0.032	0.0379	0.0302	0.0273	0.0318	0.0327	0.0355	0.0311	0.0686	0.0778	0.0723
	17	0.0377	0.0379	0.0365	0.0386	0.0327	0.1257	0.1188	0.1284	0.1188	0.1239	0.0535	0.0494	0.0502	0.0483	0.0423	0.0845	0.0824	0.0762	0.089	0.1001	0.0447	0.0465	0.0485	0.0396	0.0391	0.0428	0.0551	0.0619	0.0498	0.0618	0.0564	0.0526	0.0633	0.0588	0.0521	0.0246	0.0315	0.0325	0.0391	0.0315	0.0276	0.0327	0.0338	0.0353	0.0321	0.0742	0.0834	0.0786
	18	0.038	0.0377	0.0365	0.0389	0.032	0.1395	0.13	0.1402	0.1299	0.1365	0.057	0.053	0.0527	0.0512	0.0458	0.0912	0.0887	0.0825	0.0949	0.1062	0.0466	0.0487	0.0494	0.0411	0.0416	0.0429	0.0555	0.0627	0.0498	0.0622	0.0579	0.0537	0.0648	0.0594	0.0531	0.0252	0.0321	0.033	0.0393	0.0331	0.0284	0.0332	0.0348	0.0366	0.0331	0.0798	0.0896	0.0848
	19	0.039	0.0379	0.0342	0.0393	0.033	0.154	0.1435	0.1548	0.1444	0.1509	0.0603	0.0554	0.0559	0.0539	0.0489	0.0983	0.0956	0.0895	0.1013	0.1138	0.0489	0.0491	0.0501	0.0432	0.043	0.0434	0.0563	0.0631	0.0508	0.0629	0.0585	0.054	0.0663	0.0607	0.0539	0.0264	0.0328	0.0347	0.0399	0.0336	0.0297	0.0348	0.0368	0.0382	0.0344	0.0863	0.0962	0.0917
	20	0.0396	0.0381	0.0346	0.0395	0.0324	0.1712	0.1596	0.1715	0.1603	0.1666	0.0642	0.0598	0.0604	0.0587	0.053	0.1072	0.1042	0.0974	0.1092	0.1215	0.0525	0.0517	0.0537	0.0451	0.0452	0.0436	0.0566	0.0633	0.0522	0.064	0.0591	0.0552	0.067	0.0613	0.0548	0.0275	0.0338	0.0357	0.0412	0.035	0.0309	0.0359	0.0374	0.0396	0.0361	0.0927	0.1039	0.0989
	21	0.0399	0.0381	0.0346	0.0397	0.0327	0.1903	0.1774	0.1902	0.1786	0.185	0.0681	0.0636	0.0612	0.063	0.058	0.1164	0.113	0.1074	0.1183	0.1308	0.0539	0.0541	0.0553	0.047	0.0473	0.0445	0.0577	0.064	0.0527	0.0653	0.0606	0.0565	0.0685	0.0622	0.0558	0.0289	0.035	0.0367	0.0421	0.0365	0.0322	0.0372	0.0384	0.0416	0.0375	0.1001	0.113	0.1072
	22	0.0401	0.0383	0.0351	0.0402	0.0327	0.2113	0.1974	0.2111	0.1986	0.2049	0.0735	0.0675	0.0676	0.0668	0.0618	0.128	0.1233	0.1175	0.1286	0.1407	0.0554	0.0558	0.0572	0.0497	0.0494	0.0453	0.0571	0.0632	0.0529	0.0644	0.0622	0.0577	0.0685	0.0622	0.0571	0.0299	0.0365	0.0377	0.0442	0.0386	0.0332	0.0381	0.0403	0.0432	0.0396	0.1076	0.1214	0.1151
	23	0.0391	0.0391	0.0346	0.0403	0.0332	0.2339	0.2189	0.2333	0.2206	0.227	0.0795	0.0734	0.0716	0.0708	0.0665	0.1396	0.1345	0.1287	0.139	0.1526	0.057	0.0596	0.0591	0.052	0.0519	0.0458	0.0575	0.0645	0.053	0.0634	0.064	0.0592	0.0696	0.0643	0.058	0.0316	0.0383	0.0388	0.0456	0.0401	0.035	0.0393	0.0414	0.0448	0.0417	0.1161	0.1312	0.1247
	24	0.0391	0.0394	0.0345	0.04	0.0325	0.259	0.2429	0.2574	0.2442	0.2495	0.085	0.0779	0.0782	0.0763	0.0718	0.1539	0.1474	0.1419	0.1523	0.1651	0.0601	0.0638	0.0632	0.0545	0.0548	0.0467	0.058	0.0643	0.0543	0.0632	0.0655	0.061	0.0709	0.066	0.0594	0.0334	0.0399	0.0406	0.0479	0.0422	0.0369	0.0404	0.0433	0.0469	0.0438	0.1256	0.1427	0.1359
	25	0.0382	0.0403	0.0349	0.0416	0.0335	0.2833	0.2664	0.2812	0.2687	0.2723	0.0925	0.0836	0.0843	0.0829	0.0788	0.169	0.1615	0.1564	0.1661	0.1787	0.0629	0.0669	0.0666	0.0569	0.0584	0.0465	0.0575	0.0639	0.0527	0.0633	0.0674	0.0626	0.0734	0.0678	0.0621	0.0352	0.0424	0.0428	0.0497	0.0448	0.0387	0.0419	0.0451	0.049	0.0462	0.1364	0.1564	0.1478
	26	0.0386	0.0407	0.0351	0.0409	0.0341	0.3071	0.2893	0.3068	0.2922	0.2942	0.0999	0.0903	0.0905	0.0893	0.0855	0.1852	0.1768	0.173	0.181	0.1947	0.0663	0.0705	0.0687	0.0601	0.0615	0.0471	0.0579	0.0644	0.053	0.0649	0.0689	0.0658	0.0756	0.0695	0.0643	0.0384	0.0447	0.046	0.0524	0.0482	0.041	0.0446	0.048	0.0518	0.0506	0.1502	0.1707	0.1625
	27	0.0364	0.0408	0.0351	0.0417	0.0349	0.3255	0.3079	0.3264	0.3116	0.3112	0.1085	0.0973	0.0977	0.0969	0.0941	0.2029	0.1942	0.1905	0.1981	0.2117	0.0704	0.076	0.0736	0.0653	0.0661	0.048	0.059	0.0653	0.0535	0.0649	0.0727	0.0689	0.0786	0.0719	0.0663	0.0407	0.0474	0.0481	0.0554	0.0509	0.0425	0.0466	0.05	0.0529	0.0531	0.1648	0.1863	0.1794
	28	0.0374	0.0404	0.0349	0.0411	0.0343	0.3376	0.3213	0.3384	0.3215	0.3224	0.1176	0.106	0.107	0.1062	0.1027	0.2231	0.2125	0.2094	0.217	0.2297	0.0747	0.0816	0.0789	0.0692	0.0706	0.0494	0.0602	0.0666	0.0541	0.0657	0.0753	0.0714	0.0808	0.0747	0.069	0.0435	0.0506	0.051	0.058	0.0548	0.0446	0.0489	0.0528	0.0553	0.0559	0.1804	0.2033	0.1999
	29	0.0362	0.0404	0.0356	0.0418	0.0345	0.346	0.3301	0.3451	0.3316	0.3298	0.1285	0.1156	0.1166	0.1162	0.1129	0.246	0.2337	0.2317	0.2383	0.2507	0.0797	0.087	0.0837	0.0741	0.0762	0.0489	0.0606	0.0666	0.0539	0.066	0.0782	0.0745	0.0841	0.0763	0.0725	0.0466	0.0542	0.0547	0.0622	0.0592	0.0471	0.0521	0.0561	0.0576	0.0596	0.1976	0.2214	0.22
	30	0.0369	0.0401	0.0351	0.0414	0.0346	0.3502	0.336	0.3498	0.3359	0.3357	0.14	0.1257	0.1268	0.1261	0.1235	0.269	0.2559	0.2535	0.2605	0.2727	0.0859	0.0947	0.0892	0.0795	0.0825	0.0504	0.0618	0.0682	0.0553	0.0669	0.0818	0.077	0.0867	0.0802	0.0766	0.0503	0.0577	0.059	0.0665	0.0642	0.0495	0.0555	0.0597	0.061	0.0645	0.2144	0.2426	0.2379
	31	0.0354	0.0405	0.0363	0.0413	0.0345	0.3548	0.341	0.3529	0.3406	0.3396	0.1537	0.1378	0.1391	0.1385	0.1355	0.2927	0.278	0.2758	0.2841	0.2949	0.0931	0.1017	0.0962	0.0859	0.0892	0.0513	0.0633	0.069	0.0566	0.068	0.0857	0.081	0.0895	0.0838	0.0783	0.0545	0.0615	0.0641	0.0718	0.0702	0.0519	0.059	0.0633	0.0646	0.0694	0.2314	0.2575	0.2542
	32	0.0357	0.039	0.0347	0.0396	0.0328	0.3562	0.3439	0.3542	0.3426	0.3421	0.1683	0.1502	0.1517	0.151	0.1487	0.3088	0.2946	0.292	0.3001	0.3095	0.1002	0.1097	0.1034	0.0925	0.0969	0.0524	0.0653	0.0699	0.0579	0.0693	0.0898	0.0844	0.0925	0.087	0.0825	0.059	0.0667	0.069	0.0775	0.076	0.054	0.0614	0.0674	0.069	0.0749	0.2454	0.2719	0.2646
	33	0.0358	0.0392	0.0364	0.0411	0.0324	0.3588	0.3458	0.3561	0.3428	0.3442	0.1839	0.1639	0.166	0.1655	0.1633	0.3202	0.3072	0.3024	0.312	0.3209	0.1088	0.1188	0.1122	0.1004	0.1053	0.0541	0.0651	0.0704	0.0586	0.0694	0.0934	0.0882	0.0964	0.0903	0.0864	0.0653	0.0726	0.0748	0.0844	0.0828	0.0565	0.0634	0.0715	0.0738	0.0798	0.2522	0.2824	0.2787
	34	0.0346	0.0391	0.0354	0.0402	0.0321	0.3589	0.3472	0.354	0.343	0.3437	0.2019	0.1793	0.1813	0.1815	0.1791	0.329	0.3151	0.3117	0.3208	0.3288	0.118	0.1288	0.1203	0.1089	0.1144	0.0556	0.0684	0.073	0.0608	0.0719	0.0979	0.0926	0.1004	0.0941	0.0898	0.0716	0.0778	0.0812	0.0903	0.0895	0.0593	0.0655	0.075	0.0791	0.0833	0.2623	0.2889	0.2876
	35	0.0349	0.0392	0.0355	0.0406	0.0324	0.3595	0.3473	0.3525	0.3433	0.3437	0.2208	0.1955	0.1977	0.198	0.1964	0.3353	0.3203	0.3159	0.3253	0.3335	0.1283	0.1401	0.1312	0.1185	0.1245	0.0582	0.0696	0.0748	0.0623	0.0736	0.1027	0.0969	0.1041	0.0988	0.0945	0.078	0.0839	0.088	0.0962	0.0953	0.0616	0.0678	0.0775	0.0831	0.0871	0.269	0.2925	0.2885
	36	0.0345	0.039	0.0355	0.0406	0.0328	0.3583	0.3474	0.3508	0.3412	0.3419	0.2404	0.2133	0.2157	0.2155	0.2142	0.337	0.323	0.3183	0.3278	0.3347	0.1402	0.1521	0.142	0.1288	0.1354	0.0605	0.0723	0.0773	0.0645	0.0751	0.1075	0.1018	0.1086	0.1034	0.1	0.085	0.0929	0.0942	0.1045	0.1037	0.0636	0.0699	0.0799	0.0871	0.0907	0.2736	0.296	0.2897
	37	0.0351	0.0402	0.0359	0.0409	0.0335	0.3548	0.3433	0.3529	0.34	0.3392	0.2593	0.2306	0.234	0.2347	0.2322	0.3372	0.3246	0.3195	0.3281	0.3344	0.1528	0.1663	0.155	0.141	0.148	0.0626	0.0745	0.0793	0.0665	0.0776	0.1122	0.1068	0.1137	0.1074	0.1043	0.0931	0.1018	0.1018	0.1128	0.1127	0.066	0.0734	0.0825	0.0904	0.0954	0.2703	0.2989	0.2897
	38	0.0341	0.0393	0.0353	0.0399	0.0332	0.3531	0.3444	0.3473	0.3356	0.3399	0.2785	0.2483	0.2513	0.2529	0.2489	0.3397	0.3246	0.3207	0.3289	0.3366	0.167	0.1811	0.1685	0.1547	0.1614	0.0656	0.0774	0.082	0.0688	0.0799	0.1178	0.112	0.119	0.1119	0.11	0.1017	0.1084	0.1099	0.1217	0.1228	0.0686	0.0766	0.0852	0.0942	0.1024	0.2749	0.297	0.2933
	39	0.0354	0.0398	0.0353	0.0397	0.0338	0.3509	0.34	0.3407	0.3348	0.3375	0.2919	0.2653	0.2671	0.2692	0.2613	0.3382	0.3229	0.3196	0.3283	0.3339	0.182	0.1971	0.1835	0.1694	0.1767	0.0693	0.0805	0.0852	0.0713	0.0829	0.1238	0.1179	0.1247	0.1168	0.1168	0.112	0.115	0.1195	0.1294	0.1347	0.0711	0.0811	0.0889	0.099	0.1103	0.2746	0.2911	0.2966
	40	0.0358	0.0389	0.0356	0.0395	0.0331	0.3409	0.3322	0.335	0.3264	0.3316	0.3008	0.2741	0.2761	0.2789	0.2714	0.3352	0.3236	0.3191	0.3245	0.3336	0.1986	0.2133	0.1997	0.1849	0.1927	0.0727	0.0827	0.088	0.0737	0.0851	0.1293	0.1239	0.1305	0.122	0.123	0.1222	0.1249	0.1282	0.1403	0.1471	0.0732	0.0854	0.0931	0.1037	0.1162	0.2766	0.2953	0.2919
	41	0.0354	0.0399	0.0352	0.04	0.0334	0.3383	0.3273	0.3305	0.3234	0.3224	0.3042	0.2793	0.2782	0.2784	0.2774	0.3336	0.3211	0.3148	0.3229	0.3312	0.2156	0.2306	0.2156	0.2012	0.2079	0.0764	0.0866	0.0915	0.0771	0.0884	0.1361	0.1304	0.1365	0.1275	0.1288	0.1322	0.1326	0.1373	0.1495	0.1587	0.0751	0.0891	0.0963	0.1096	0.1237	0.2778	0.2965	0.287
	42	0.0349	0.0394	0.0364	0.0397	0.0332	0.33	0.3205	0.3246	0.3162	0.3182	0.3126	0.2831	0.2806	0.2826	0.2805	0.3309	0.3167	0.3118	0.319	0.3291	0.2332	0.2467	0.2325	0.2182	0.2263	0.0805	0.0901	0.0946	0.0801	0.0915	0.143	0.1372	0.1422	0.1333	0.1358	0.1402	0.1434	0.152	0.1626	0.173	0.0773	0.0935	0.1009	0.1166	0.1309	0.2708	0.2987	0.2957
	43	0.0346	0.0394	0.0364	0.0401	0.0331	0.3247	0.3154	0.3205	0.3137	0.3081	0.3152	0.2844	0.2855	0.2884	0.2848	0.3281	0.3136	0.3083	0.3158	0.3251	0.2505	0.258	0.2498	0.2333	0.2414	0.0853	0.094	0.0977	0.0831	0.0942	0.1507	0.1444	0.148	0.1395	0.1432	0.1557	0.1588	0.169	0.1772	0.1859	0.0792	0.0996	0.1064	0.125	0.1402	0.279	0.2931	0.2937
	44	0.0347	0.0381	0.0361	0.0394	0.0327	0.3216	0.3089	0.3152	0.307	0.304	0.3167	0.2851	0.2893	0.2889	0.2864						0.2593	0.2654	0.2589	0.2438	0.2511	0.0897	0.0979	0.1008	0.0868	0.0975	0.1587	0.1517	0.1545	0.1458	0.1506	0.1735	0.1733	0.1849	0.1939	0.2046	0.0815	0.1031	0.111	0.1304	0.1488	0.2761	0.2943	0.2929
	45	0.0348	0.0393	0.0351	0.0398	0.0327	0.3153	0.3078	0.3142	0.3069	0.2989	0.317	0.2865	0.2894	0.2892	0.286						0.2661	0.2691	0.2667	0.2517	0.2612	0.0952	0.1023	0.1045	0.0896	0.1	0.1671	0.1597	0.1613	0.1518	0.1578	0.1779	0.184	0.1939	0.2053	0.2152	0.0834	0.1075	0.1166	0.1364	0.1586	0.273	0.2916	0.2912
	46	0.0344	0.0388	0.037	0.0401	0.0327	0.3131	0.3041	0.3107	0.3041	0.2948	0.3181	0.2854	0.2884	0.2897	0.2846						0.2721	0.273	0.2729	0.2574	0.2658	0.1007	0.1066	0.1078	0.093	0.103	0.175	0.1665	0.1671	0.158	0.1639	0.1879	0.1936	0.2008	0.2167	0.2206	0.0863	0.1127	0.1213	0.1397	0.1684	0.2727	0.2936	0.2938
	47	0.035	0.0388	0.0372	0.0392	0.0317	0.31	0.3003	0.3027	0.3002	0.2913	0.315	0.2845	0.2861	0.2881	0.2859						0.2764	0.2786	0.2754	0.2621	0.2714	0.107	0.1118	0.1119	0.0963	0.1061	0.1827	0.1731	0.1727	0.1631	0.1711	0.1952	0.1993	0.2102	0.2192	0.2231	0.0885	0.118	0.1266	0.1482	0.1782	0.2731	0.288	0.2939
	48	0.034	0.0392	0.0363	0.0397	0.0324	0.3076	0.2967	0.2927	0.2996	0.2848	0.3164	0.2843	0.2883	0.2888	0.2828						0.2804	0.2775	0.2781	0.263	0.2727	0.1132	0.1162	0.1154	0.0991	0.1085	0.1898	0.1804	0.178	0.1678	0.1752	0.1986	0.1996	0.2171	0.2195	0.2296	0.0917	0.1233	0.1317	0.159	0.1859	0.2635	0.2834	0.2865
	49	0.0343	0.0386	0.0371	0.0391	0.0321	0.3011	0.2894	0.2853	0.2891	0.2738	0.3112	0.2817	0.2868	0.2881	0.2811						0.2815	0.2776	0.2783	0.2632	0.2717	0.12	0.1213	0.1196	0.1024	0.1111	0.1984	0.1863	0.1838	0.1743	0.1805	0.2012	0.2013	0.2175	0.2234	0.2376	0.0932	0.1278	0.1367	0.1671	0.1927	0.2572	0.2832	0.2815
	50	0.0338	0.0381	0.0364	0.0386	0.0316	0.294	0.2813	0.2879	0.2787	0.2648	0.3107	0.277	0.2838	0.2844	0.2766						0.2819	0.2765	0.2798	0.2639	0.2731	0.1273	0.1263	0.1229	0.1049	0.113	0.2034	0.1932	0.1856	0.1765	0.1854	0.2015	0.2009	0.2163	0.2257	0.2373	0.0969	0.1331	0.1415	0.1739	0.1964	0.2528	0.2768	0.275
	51	0.0331	0.0387	0.0363	0.0394	0.0324	0.2874	0.2756	0.2815	0.2737	0.2632	0.3167	0.2796	0.2839	0.2859	0.2779						0.2778	0.2764	0.2797	0.2645	0.2731	0.1352	0.1316	0.1265	0.1072	0.1142	0.2085	0.1998	0.1881	0.1784	0.1879	0.2012	0.2024	0.2185	0.2283	0.2313	0.1003	0.1377	0.1477	0.1794	0.2003	0.2437	0.2694	0.2693
	52	0.0325	0.0383	0.037	0.039	0.0324	0.2885	0.2808	0.2745	0.272	0.2602	0.3117	0.2746	0.2788	0.2793	0.27						0.2798	0.2756	0.278	0.2623	0.2726	0.1432	0.1366	0.1299	0.1093	0.1156	0.2122	0.2016	0.1919	0.1795	0.1874	0.1968	0.2021	0.2141	0.2195	0.2238	0.1026	0.142	0.1533	0.1796	0.2005	0.2298	0.2611	0.2587
	53	0.0341	0.039	0.0366	0.0404	0.0324	0.2853	0.2766	0.2648	0.2688	0.2529	0.2977	0.2685	0.2703	0.2748	0.2648						0.277	0.2725	0.2763	0.2593	0.2699	0.1521	0.1417	0.1339	0.1116	0.117	0.2119	0.2025	0.1887	0.179	0.1866	0.195	0.1975	0.2129	0.2193	0.2311	0.102	0.1455	0.1569	0.1812	0.2014	0.2197	0.2532	0.2483
	54	0.0338	0.0381	0.0361	0.0384	0.0315	0.2798	0.268	0.2592	0.2636	0.252	0.2985	0.2642	0.2638	0.2674	0.2559						0.2738	0.2719	0.2748	0.2565	0.2697	0.1591	0.1464	0.1371	0.1121	0.1189	0.2119	0.2054	0.1867	0.1771	0.1835	0.1918	0.1945	0.2124	0.2158	0.231	0.1046	0.15	0.1603	0.1813	0.1968	0.2127	0.2438	0.2422
	55	0.0332	0.0388	0.0356	0.0382	0.0322	0.2719	0.2605	0.2546	0.2558	0.2346	0.2926	0.2579	0.2595	0.2618	0.2496						0.2733	0.272	0.2708	0.2556	0.2663	0.1639	0.147	0.1383	0.1134	0.1198	0.2112	0.2003	0.1861	0.1739	0.1798	0.1881	0.1897	0.2114	0.2167	0.2223	0.1078	0.1521	0.1623	0.1803	0.1973	0.2019	0.2338	0.2321
	56	0.0325	0.0387	0.0371	0.0391	0.032	0.2658	0.2521	0.2358	0.2484	0.2223	0.2797	0.2511	0.2517	0.2553	0.2428						0.2747	0.2657	0.2729	0.2557	0.2664	0.1644	0.1502	0.1383	0.1137	0.1193	0.2085	0.1988	0.1827	0.171	0.1733	0.1819	0.1843	0.2075	0.2105	0.2215	0.1104	0.1549	0.1646	0.1782	0.1944	0.1907	0.2237	0.2271
	57	0.0331	0.0382	0.0357	0.0384	0.0319	0.2578	0.2457	0.2273	0.2441	0.2126	0.2781	0.2447	0.2458	0.2503	0.236						0.2712	0.2595	0.2658	0.2482	0.2607	0.1665	0.1522	0.1394	0.1141	0.1182	0.2067	0.1971	0.1772	0.167	0.1674	0.1768	0.1788	0.2062	0.2105	0.2176	0.1125	0.1563	0.1673	0.1756	0.1916	0.1806	0.215	0.2158
	58	0.0329	0.0381	0.0364	0.0381	0.0316	0.257	0.2415	0.2136	0.2356	0.1987	0.2797	0.2415	0.2396	0.2441	0.2297						0.266	0.2554	0.2605	0.2424	0.2515	0.1668	0.1514	0.1386	0.1131	0.1176	0.2044	0.1933	0.1712	0.1599	0.1629	0.171	0.1741	0.2025	0.202	0.2113	0.111	0.1522	0.1606	0.1725	0.1864	0.1729	0.2053	0.2065
	59	0.0324	0.0374	0.0357	0.0382	0.0318	0.2447	0.2316	0.2037	0.222	0.1874	0.2711	0.2351	0.2359	0.2395	0.2245						0.2537	0.2489	0.2558	0.2366	0.2476	0.1664	0.1485	0.1355	0.1094	0.116	0.2017	0.1894	0.1631	0.1532	0.1569	0.1631	0.1662	0.196	0.1957	0.2068	0.109	0.1489	0.1596	0.1687	0.1856	0.1617	0.1933	0.2003
	60	0.0317	0.0375	0.0352	0.038	0.0312	0.2312	0.2162	0.1921	0.21	0.1734	0.266	0.2298	0.232	0.2336	0.2187						0.2535	0.2417	0.2499	0.2283	0.2397	0.1655	0.1446	0.1329	0.1057	0.1123	0.1946	0.1818	0.1554	0.1447	0.1523	0.1565	0.1563	0.1898	0.1894	0.199	0.1073	0.1437	0.154	0.1644	0.1827	0.152	0.1819	0.1917
[truncated: 27 more columns]

## Sheet: Fig1g, ExtendedFig3b
Fig 1g and Extended Data Fig 3b
	Strain	Replicate	Growth rate (h-1)	Statistical significance (p-value; Welch's t-test w/ Bonferroni correction)		Time (hr)	hu-G6PD-R104H					hu-G6PD-Mira d'Aire					hu-G6PD-N426K					hu-G6PD-Sumare
							Rep1	Rep2	Rep3	Rep4	Rep5	Rep1	Rep2	Rep3	Rep4	Rep5	Rep1	Rep2	Rep3	Rep4	Rep5	Rep1	Rep2	Rep3	Rep4	Rep5
						0	0.0277	0.0275	0.0273	0.0302	0.0261	0.0377	0.0373	0.036	0.0374	0.0495	0.0314	0.0322	0.0247	0.0313	0.0371	0.0285	0.0258	0.0304	0.0263	0.033
	hu-G6PD-R104H	Rep1	0.0981	2.606 × 10-3		1	0.0285	0.0345	0.0318	0.0354	0.0335	0.0413	0.0362	0.0413	0.0402	0.0433	0.035	0.0339	0.0314	0.0329	0.0352	0.0317	0.0316	0.0355	0.0339	0.0376
		Rep2	0.0941			2	0.0274	0.0331	0.0313	0.033	0.0308	0.039	0.0346	0.0395	0.038	0.0418	0.0334	0.0312	0.0306	0.0309	0.033	0.0316	0.0296	0.0351	0.0335	0.0386
		Rep3	0.0953			3	0.0276	0.0318	0.0309	0.0325	0.0302	0.0377	0.0331	0.0394	0.037	0.0414	0.0335	0.0306	0.0297	0.0299	0.0327	0.0318	0.03	0.0359	0.0346	0.0391
		Rep4	0.0964			4	0.0283	0.0329	0.0302	0.0315	0.0303	0.0377	0.0327	0.0387	0.0365	0.041	0.0332	0.0303	0.0294	0.0298	0.0323	0.0313	0.0303	0.0364	0.0342	0.0399
		Rep5	0.0985			5	0.0278	0.0333	0.0307	0.032	0.0305	0.0398	0.032	0.0391	0.0363	0.0411	0.0333	0.0297	0.0293	0.0297	0.0324	0.0321	0.0308	0.0369	0.0354	0.0401
	hu-G6PD-Mira d'Aire	Rep1	0.0958	2.346 × 10-1		6	0.0295	0.0341	0.0324	0.0341	0.0319	0.0404	0.0324	0.0392	0.0366	0.0421	0.0345	0.0301	0.0304	0.0311	0.0329	0.0329	0.0317	0.0371	0.0345	0.0404
		Rep2	0.096			7	0.0314	0.0361	0.0334	0.0355	0.0342	0.0415	0.0336	0.0403	0.0377	0.0435	0.0366	0.0316	0.0319	0.0324	0.0347	0.0327	0.032	0.0374	0.0353	0.0403
		Rep3	0.0996			8	0.0327	0.0378	0.0351	0.0372	0.0351	0.0431	0.0354	0.0423	0.0395	0.045	0.0372	0.0336	0.0337	0.0341	0.0363	0.0325	0.0326	0.0365	0.0355	0.0398
		Rep4	0.1005			9	0.0344	0.0399	0.037	0.0395	0.0373	0.0445	0.0376	0.0435	0.0423	0.0461	0.0385	0.0354	0.035	0.036	0.038	0.0339	0.0314	0.0379	0.0356	0.0404
		Rep5	0.1039			10	0.0364	0.0417	0.0396	0.0416	0.0389	0.0471	0.0404	0.0446	0.045	0.0484	0.0403	0.0376	0.0366	0.0384	0.0406	0.0333	0.0317	0.0391	0.035	0.0417
	hu-G6PD-N426K	Rep1	0.093	2.221 × 10-4		11	0.0389	0.0445	0.041	0.0444	0.0418	0.0495	0.0433	0.047	0.0476	0.0504	0.0424	0.0401	0.0391	0.0405	0.0429	0.0344	0.0321	0.0382	0.0381	0.0426
		Rep2	0.096			12	0.0417	0.0471	0.0447	0.047	0.0446	0.0525	0.0466	0.0487	0.0509	0.0534	0.0451	0.043	0.0413	0.0435	0.0457	0.0343	0.0329	0.0376	0.0381	0.044
		Rep3	0.0967			13	0.0446	0.05	0.0473	0.0504	0.0475	0.0557	0.05	0.0519	0.0541	0.0567	0.0478	0.0462	0.0439	0.0466	0.0487	0.0356	0.0335	0.0394	0.038	0.0446
		Rep4	0.0964			14	0.0477	0.0534	0.0507	0.0539	0.0514	0.0592	0.0536	0.0553	0.0575	0.0605	0.0513	0.0495	0.0475	0.0503	0.0524	0.0383	0.0384	0.042	0.0426	0.0449
		Rep5	0.0985			15	0.0506	0.0572	0.0541	0.0576	0.0541	0.0626	0.0572	0.0587	0.0613	0.0636	0.0547	0.0535	0.0515	0.0544	0.0564	0.0421	0.0409	0.0438	0.0441	0.0472
	hu-G6PD-Sumare	Rep1	0.0853	6.736 × 10-5		16	0.0544	0.0609	0.0571	0.0614	0.0576	0.0666	0.0611	0.063	0.0654	0.0679	0.0589	0.0573	0.0556	0.0586	0.0603	0.0455	0.043	0.0473	0.0485	0.0489
		Rep2	0.0902			17	0.0585	0.0645	0.0611	0.0651	0.0609	0.0709	0.0649	0.0676	0.0701	0.0727	0.0631	0.0618	0.0601	0.0634	0.0649	0.0491	0.0458	0.0502	0.0509	0.0523
		Rep3	0.0889			18	0.0624	0.0681	0.065	0.0692	0.0646	0.0754	0.0685	0.0727	0.0739	0.0773	0.068	0.0659	0.065	0.0677	0.0696	0.0533	0.0512	0.0539	0.0554	0.0558
		Rep4	0.0918			19	0.0671	0.0733	0.0691	0.0746	0.0687	0.0799	0.0733	0.0779	0.0796	0.0832	0.0729	0.0713	0.0703	0.0735	0.0747	0.0577	0.0538	0.0587	0.0598	0.0601
		Rep5	0.0863			20	0.0721	0.0789	0.0744	0.0791	0.0737	0.0849	0.0788	0.0836	0.0851	0.0895	0.0786	0.0773	0.0762	0.0796	0.0806	0.0627	0.0587	0.063	0.0643	0.0649
						21	0.0779	0.0845	0.0801	0.0852	0.0801	0.0911	0.0843	0.0905	0.0909	0.0956	0.0847	0.0834	0.0819	0.0856	0.0867	0.0675	0.064	0.0687	0.0703	0.0699
						22	0.0827	0.0905	0.0869	0.0914	0.0866	0.0975	0.0912	0.0963	0.0982	0.1026	0.0904	0.0889	0.0885	0.0926	0.0939	0.0728	0.0693	0.0741	0.0757	0.0768
						23	0.0892	0.0978	0.0947	0.0992	0.0943	0.1046	0.0994	0.1038	0.1068	0.11	0.0965	0.0962	0.0956	0.1009	0.102	0.0772	0.0754	0.0796	0.0841	0.0827
						24	0.0966	0.1063	0.1029	0.1077	0.1035	0.1133	0.1089	0.1121	0.1161	0.1186	0.1039	0.1043	0.1035	0.1095	0.111	0.0825	0.0808	0.0852	0.088	0.0903
						25	0.105	0.1162	0.1129	0.1174	0.1139	0.1226	0.1198	0.1219	0.1273	0.1291	0.112	0.1135	0.1125	0.1197	0.1214	0.0891	0.0862	0.0915	0.0961	0.0976
						26	0.1151	0.1275	0.1238	0.1298	0.1244	0.1337	0.1314	0.1333	0.1392	0.1405	0.1218	0.1244	0.1234	0.1308	0.1326	0.0954	0.0935	0.0992	0.1052	0.1057
						27	0.1259	0.1395	0.1366	0.142	0.1367	0.1457	0.1442	0.1466	0.1524	0.1544	0.1322	0.1357	0.135	0.1432	0.1457	0.1026	0.1007	0.1068	0.1129	0.1153
						28	0.1394	0.1531	0.1501	0.1563	0.1503	0.1595	0.1579	0.1609	0.1677	0.1701	0.1449	0.1486	0.1483	0.1574	0.1601	0.1109	0.1098	0.1153	0.123	0.1259
						29	0.1527	0.1685	0.1643	0.1715	0.164	0.1751	0.1731	0.1765	0.1849	0.1881	0.1584	0.1621	0.1628	0.1734	0.1764	0.1203	0.1199	0.1248	0.1343	0.1356
						30	0.169	0.1844	0.1813	0.19	0.182	0.1925	0.1896	0.1962	0.2035	0.2088	0.1728	0.1775	0.1794	0.1903	0.1946	0.1317	0.1313	0.1356	0.145	0.1474
						31	0.1861	0.2032	0.1991	0.2086	0.2	0.2118	0.2093	0.2164	0.2256	0.2315	0.1898	0.1955	0.1979	0.2101	0.2146	0.1432	0.1441	0.1485	0.1587	0.16
						32	0.205	0.2234	0.2188	0.2293	0.2215	0.234	0.2307	0.2398	0.25	0.2567	0.2093	0.216	0.2181	0.2315	0.2372	0.1562	0.1576	0.162	0.1724	0.1738
						33	0.2264	0.245	0.2409	0.2528	0.2433	0.2572	0.2552	0.2637	0.2771	0.2862	0.2291	0.2375	0.2397	0.254	0.2614	0.169	0.1716	0.177	0.1895	0.1887
						34	0.2443	0.2622	0.2595	0.2702	0.2623	0.2794	0.2778	0.286	0.2992	0.3086	0.2454	0.2553	0.2577	0.274	0.2786	0.1849	0.1886	0.1943	0.2087	0.2064
						35	0.2578	0.2729	0.2701	0.2817	0.2765	0.2942	0.2932	0.3006	0.3166	0.3265	0.2549	0.2658	0.2673	0.2844	0.2914	0.2017	0.2058	0.2113	0.2286	0.225
						36	0.2638	0.2803	0.2782	0.288	0.2837	0.3033	0.3045	0.3103	0.3296	0.3382	0.2605	0.274	0.2744	0.2929	0.3	0.2182	0.2229	0.2314	0.2499	0.2448
						37	0.2673	0.2842	0.2832	0.2937	0.2894	0.3099	0.3132	0.3173	0.3387	0.3472	0.2651	0.2792	0.28	0.299	0.3044	0.237	0.2411	0.2504	0.2711	0.2673
						38	0.2719	0.2883	0.2872	0.2981	0.2941	0.3134	0.3181	0.3222	0.3446	0.354	0.2678	0.2843	0.2837	0.3033	0.3098	0.2506	0.2564	0.2671	0.2886	0.2842
						39	0.2722	0.2899	0.2885	0.3005	0.2974	0.3152	0.3216	0.3257	0.3479	0.3592	0.2689	0.2858	0.2858	0.3057	0.3129	0.2587	0.2656	0.2773	0.2981	0.2963
						40	0.2755	0.2951	0.2912	0.3049	0.3003	0.3174	0.3229	0.3268	0.3508	0.3617	0.2706	0.287	0.285	0.3078	0.3149	0.2657	0.2725	0.2833	0.3032	0.3056
						41	0.2746	0.2929	0.2918	0.2993	0.2999	0.3183	0.322	0.327	0.3527	0.3632	0.2693	0.2862	0.2851	0.3076	0.3144	0.2702	0.2776	0.2874	0.307	0.31
						42	0.2725	0.2865	0.2933	0.3054	0.3005	0.3171	0.3236	0.3273	0.3548	0.365	0.2684	0.2862	0.2887	0.3104	0.3139	0.2734	0.2827	0.2912	0.3114	0.3143
						43	0.2729	0.2914	0.2912	0.3044	0.3053	0.3168	0.3207	0.3266	0.3539	0.3627	0.2706	0.2896	0.2867	0.3102	0.316	0.2757	0.2845	0.2934	0.3132	0.3178
						44	0.2677	0.2929	0.2873	0.3033	0.3046	0.3122	0.3186	0.326	0.3529	0.3594	0.2664	0.2812	0.2812	0.3042	0.3076	0.2761	0.2852	0.2965	0.3137	0.3188
						45	0.2645	0.2889	0.2843	0.3032	0.2966	0.3119	0.32	0.3232	0.3473	0.3596	0.258	0.2761	0.2753	0.2975	0.304	0.2757	0.2868	0.2977	0.3126	0.319
						46	0.2597	0.2782	0.2796	0.3024	0.2927	0.3059	0.3107	0.3171	0.3435	0.356	0.2545	0.2742	0.2772	0.2984	0.303	0.2755	0.2876	0.2983	0.3164	0.3163
						47	0.2561	0.2756	0.276	0.2943	0.2864	0.3005	0.3069	0.3086	0.34	0.3506	0.2529	0.2717	0.2724	0.295	0.2999	0.2719	0.2858	0.2976	0.3137	0.3155
						48	0.2534	0.2746	0.2731	0.2887	0.2822	0.2949	0.3018	0.3078	0.3383	0.3438	0.2487	0.2696	0.2624	0.2909	0.2975	0.2726	0.2901	0.2996	0.3189	0.3164
						49	0.2555	0.2752	0.2686	0.2864	0.2826	0.2885	0.3037	0.3026	0.3335	0.3418	0.239	0.2641	0.2517	0.2838	0.2929	0.2707	0.2837	0.2938	0.3131	0.3113
						50	0.2411	0.2696	0.2661	0.2903	0.2802	0.2882	0.2954	0.2983	0.3308	0.3357	0.2308	0.2532	0.2482	0.2777	0.2851	0.2624	0.2781	0.2918	0.3098	0.3049
						51	0.2359	0.2682	0.2646	0.2856	0.2703	0.2856	0.2957	0.2975	0.3303	0.3367	0.2206	0.2469	0.2412	0.276	0.2794	0.2603	0.2743	0.287	0.3068	0.3002
						52	0.2388	0.265	0.2577	0.2749	0.2646	0.28	0.2946	0.2911	0.3277	0.3306	0.2212	0.2467	0.2303	0.2688	0.2732	0.2515	0.2767	0.2846	0.3111	0.2948
						53	0.229	0.2568	0.2543	0.2691	0.2623	0.2716	0.2858	0.2813	0.3192	0.3271	0.2154	0.2367	0.2253	0.2597	0.2702	0.252	0.2733	0.2882	0.3081	0.2891
						54	0.2206	0.2485	0.25	0.2719	0.2599	0.2614	0.2727	0.2732	0.3141	0.3232	0.2091	0.229	0.2103	0.2497	0.263	0.2485	0.2697	0.2809	0.3095	0.2889
						55	0.214	0.249	0.2455	0.2644	0.2524	0.2538	0.2693	0.2731	0.3048	0.3173	0.1937	0.2242	0.1971	0.2409	0.253	0.2449	0.2639	0.2756	0.2967	0.2875
						56	0.2128	0.2407	0.2376	0.2549	0.2438	0.2538	0.2645	0.2665	0.3069	0.3115	0.1823	0.2058	0.1847	0.2325	0.2452	0.2375	0.257	0.2668	0.2903	0.2797
						57	0.2085	0.2348	0.2241	0.2446	0.235	0.2427	0.2578	0.2552	0.2986	0.309	0.1685	0.1947	0.1711	0.2235	0.2336	0.2309	0.259	0.2625	0.2907	0.2719
						58	0.1977	0.2239	0.218	0.2374	0.2259	0.2383	0.2491	0.2486	0.2952	0.3088	0.1598	0.1827	0.1622	0.2123	0.2282	0.2254	0.2496	0.2582	0.2833	0.2656
						59	0.1901	0.2154	0.2098	0.2294	0.218	0.2277	0.2382	0.2393	0.287	0.3023	0.1473	0.1719	0.1502	0.201	0.2197	0.2217	0.2401	0.2504	0.2734	0.2636
						60	0.1817	0.2073	0.2038	0.2205	0.2101	0.2235	0.2289	0.2304	0.2793	0.2938	0.1354	0.1615	0.1388	0.1912	0.2105	0.2138	0.2324	0.2418	0.2657	0.2548

## Sheet: Fig2a
Fig 2a
	Strain	Replicate	Growth rate (h-1)							Time (hr)	E. coli 20.71 Δpgi
			AG1 concentration (µM)								0 µM AG1										0.05 µM AG1										0.1 µM AG1										0.3 µM AG1
			0	0.05	0.1	0.3	1	3			Rep1	Rep2	Rep3	Rep4	Rep5	Rep6	Rep7	Rep8	Rep9	Rep10	Rep1	Rep2	Rep3	Rep4	Rep5	Rep6	Rep7	Rep8	Rep9	Rep10	Rep1	Rep2	Rep3	Rep4	Rep5	Rep6	Rep7	Rep8	Rep9	Rep10	Rep1	Rep2	Rep3	Rep4	Rep5	Rep6	Rep7	Rep8	Rep9
	E. coli 20.71 Δpgi	Rep1	0.0968	0.0981	0.0973	0.0963	0.0964	0.0982		0	0.0438	0.0246	0.0386	0.0362	0.0319	0.0282	0.0326	0.036	0.0343	0.0392	0.0373	0.0342	0.0369	0.0326	0.0327	0.0347	0.0308	0.0455	0.0375	0.0245	0.0346	0.0386	0.0343	0.034	0.028	0.0333	0.0298	0.0305	0.03	0.0302	0.0457	0.035	0.0339	0.0326	0.0352	0.0336	0.0373	0.0355	0.0292
		Rep2	0.1062	0.0987	0.096	0.0984	0.0985	0.0959		1	0.042	0.0283	0.0417	0.04	0.0359	0.0341	0.0375	0.0418	0.0404	0.0441	0.043	0.0405	0.0459	0.0413	0.0395	0.043	0.0381	0.0446	0.0301	0.031	0.0407	0.0457	0.0419	0.0411	0.0351	0.0402	0.038	0.0383	0.0373	0.036	0.0375	0.0374	0.0349	0.0353	0.0352	0.0349	0.0365	0.0353	0.0325
		Rep3	0.0983	0.0967	0.0974	0.0997	0.0971	0.0994		2	0.0478	0.0343	0.0481	0.0458	0.0418	0.0387	0.0422	0.0455	0.043	0.0484	0.0431	0.0415	0.0475	0.0428	0.0414	0.0444	0.0406	0.0467	0.0342	0.0341	0.0447	0.049	0.044	0.0435	0.0367	0.042	0.0398	0.0401	0.0388	0.0382	0.0447	0.0437	0.0422	0.0411	0.0416	0.0419	0.0432	0.0416	0.0392
		Rep4	0.0986	0.1006	0.0988	0.1006	0.0939	0.1009		3	0.0571	0.044	0.0596	0.0564	0.0526	0.0495	0.0521	0.0557	0.0528	0.0581	0.0514	0.0509	0.057	0.0522	0.0515	0.0543	0.0502	0.0557	0.0437	0.0412	0.053	0.0574	0.0543	0.052	0.045	0.0517	0.0496	0.0494	0.0485	0.0474	0.0499	0.0498	0.0478	0.0477	0.0478	0.0484	0.0494	0.0477	0.0477
		Rep5	0.1015	0.1019	0.1031	0.1015	0.098	0.0995		4	0.0643	0.0506	0.0658	0.0632	0.0591	0.0562	0.0589	0.0621	0.0601	0.063	0.0571	0.0575	0.0641	0.0593	0.0581	0.0612	0.0568	0.0631	0.0506	0.0493	0.0593	0.0633	0.0595	0.0584	0.0518	0.0584	0.0572	0.0561	0.0553	0.0529	0.0563	0.0557	0.0541	0.0537	0.0541	0.0546	0.0557	0.0537	0.0555
		Rep6	0.1047	0.0981	0.1028	0.1016	0.0969	0.1024		5	0.0718	0.058	0.073	0.0707	0.0664	0.0634	0.0669	0.0695	0.0672	0.0704	0.0655	0.065	0.0714	0.0667	0.0657	0.0687	0.0648	0.0699	0.0581	0.0582	0.0668	0.0708	0.0667	0.0664	0.0593	0.0657	0.0637	0.0637	0.0625	0.06	0.0649	0.0642	0.0629	0.0627	0.0633	0.0633	0.0648	0.0627	0.0644
		Rep7	0.1037	0.1021	0.1008	0.1007	0.0986	0.1041		6	0.0807	0.0663	0.0819	0.0798	0.0748	0.0718	0.0756	0.0776	0.076	0.078	0.0745	0.0741	0.0795	0.0755	0.0747	0.0774	0.0734	0.079	0.0664	0.0675	0.0763	0.0798	0.0759	0.0753	0.0684	0.0751	0.0727	0.0724	0.0715	0.0691	0.074	0.0736	0.0723	0.0722	0.0728	0.0724	0.0742	0.0722	0.0735
		Rep8	0.0991	0.0981	0.1026	0.1009	0.1015	0.1024		7	0.0905	0.0761	0.0916	0.0893	0.0845	0.0821	0.0854	0.0874	0.0853	0.0869	0.0837	0.0832	0.0889	0.0843	0.084	0.0864	0.0831	0.0883	0.0767	0.0773	0.0857	0.0887	0.0858	0.085	0.078	0.0841	0.0823	0.0821	0.0809	0.0786	0.0839	0.0841	0.0823	0.0824	0.0832	0.0832	0.0844	0.0823	0.0837
		Rep9	0.0993	0.102	0.1011	0.0984	0.1001	0.1012		8	0.1009	0.087	0.1021	0.0999	0.0949	0.0928	0.0964	0.0979	0.0954	0.0964	0.0951	0.094	0.0997	0.0951	0.0948	0.097	0.0941	0.0986	0.087	0.0871	0.0953	0.0988	0.0957	0.0952	0.0884	0.0939	0.0925	0.0926	0.0912	0.0882	0.0944	0.0949	0.0934	0.0936	0.0943	0.0941	0.0953	0.0937	0.0943
		Rep10	0.0956	0.1005	0.0984	0.0977	0.0978	0.0992		9	0.1134	0.0991	0.115	0.1125	0.107	0.1048	0.1089	0.1101	0.107	0.1076	0.1074	0.1061	0.1119	0.1075	0.1077	0.1093	0.1065	0.1111	0.0991	0.0989	0.1072	0.1101	0.1077	0.1073	0.1003	0.1057	0.1046	0.1048	0.1034	0.1	0.106	0.1074	0.1059	0.1063	0.1077	0.1069	0.1083	0.1067	0.1075
	hu-G6PD-WT	Rep1	0.0848	0.1032	0.1072	0.1096	0.1103	0.0996		10	0.126	0.1117	0.1253	0.125	0.1198	0.1186	0.1218	0.1231	0.1193	0.1193	0.1202	0.1172	0.125	0.1206	0.1208	0.1214	0.1196	0.1233	0.112	0.1109	0.1193	0.1217	0.1201	0.1195	0.113	0.1177	0.1168	0.1172	0.1145	0.1115	0.1185	0.1206	0.1184	0.1192	0.1203	0.1191	0.1201	0.1177	0.1202
		Rep2	0.0908	0.0933	0.0942	0.1011	0.1042	0.0946		11	0.1374	0.1237	0.1389	0.1371	0.1334	0.1321	0.1339	0.1345	0.1324	0.1325	0.1334	0.1305	0.1394	0.1334	0.1336	0.1349	0.1324	0.1363	0.1244	0.1235	0.1323	0.1344	0.1343	0.1321	0.1253	0.1312	0.1302	0.1306	0.1285	0.1238	0.1318	0.1335	0.1323	0.1325	0.1339	0.1343	0.1343	0.1322	0.1339
		Rep3	0.0993	0.0969	0.0988	0.1016	0.1033	0.1015		12	0.152	0.1386	0.1534	0.1518	0.1472	0.1456	0.1491	0.149	0.1469	0.1463	0.1464	0.1449	0.1516	0.1472	0.1485	0.1489	0.1471	0.1497	0.1384	0.1374	0.1458	0.1477	0.1468	0.146	0.1395	0.146	0.1442	0.1447	0.1423	0.1375	0.145	0.1478	0.146	0.1467	0.1485	0.1478	0.1487	0.1465	0.1484
		Rep4	0.0933	0.0945	0.1133	0.1071	0.1084	0.1019		13	0.1668	0.1536	0.1692	0.1668	0.1622	0.1612	0.1648	0.1638	0.1617	0.1605	0.1615	0.1597	0.167	0.1629	0.1646	0.1642	0.1631	0.1656	0.1532	0.1519	0.1604	0.1619	0.1619	0.1605	0.1544	0.1618	0.1593	0.1597	0.1571	0.1516	0.16	0.1627	0.162	0.1624	0.165	0.1643	0.1652	0.1624	0.1644
		Rep5	0.0997	0.1029	0.1018	0.1116	0.1066	0.1004		14	0.1833	0.1708	0.1864	0.1842	0.1794	0.1788	0.1834	0.1809	0.1785	0.177	0.1786	0.1761	0.1837	0.1797	0.1818	0.181	0.1806	0.1826	0.1698	0.1683	0.1767	0.1777	0.1776	0.1771	0.1711	0.1798	0.1761	0.1772	0.1736	0.1673	0.1754	0.179	0.1786	0.1789	0.1815	0.1809	0.1822	0.1792	0.1814
		Rep6	0.0933	0.0947	0.098	0.1117	0.1082	0.0978		15	0.2018	0.1893	0.2056	0.2025	0.1981	0.1978	0.2024	0.1993	0.1962	0.1936	0.1961	0.1942	0.2018	0.1988	0.2008	0.1994	0.1992	0.2005	0.1875	0.1852	0.1941	0.1951	0.1953	0.1951	0.1894	0.1987	0.1945	0.1956	0.1916	0.1837	0.1933	0.1974	0.1977	0.1983	0.2014	0.2006	0.2016	0.1989	0.2001
		Rep7	0.0962	0.101	0.102	0.1052	0.1108	0.097		16	0.2225	0.2113	0.2274	0.2242	0.2204	0.2205	0.2255	0.221	0.2171	0.2132	0.2169	0.2142	0.223	0.2201	0.223	0.2201	0.221	0.2217	0.208	0.2054	0.2143	0.2151	0.2156	0.2154	0.2104	0.2205	0.215	0.2173	0.2129	0.2025	0.2125	0.2178	0.2181	0.2189	0.2225	0.2217	0.2229	0.2192	0.2207
		Rep8	0.1034	0.105	0.0942	0.0996	0.0943	0.0946		17	0.2458	0.2351	0.2518	0.2489	0.2444	0.2461	0.2507	0.2444	0.2403	0.2353	0.2392	0.2368	0.2455	0.2435	0.2475	0.2434	0.2458	0.2451	0.2307	0.2264	0.2363	0.2371	0.2384	0.2383	0.2336	0.2451	0.2387	0.242	0.2354	0.2247	0.2345	0.2408	0.2414	0.2429	0.2473	0.2464	0.2474	0.2433	0.244
		Rep9	0.0896	0.0935	0.107	0.1105	0.1012	0.1082		18	0.2702	0.2593	0.2743	0.2721	0.2678	0.2681	0.2727	0.2687	0.2656	0.2592	0.264	0.2612	0.2706	0.2679	0.272	0.2682	0.2703	0.2698	0.255	0.2516	0.261	0.2615	0.2631	0.2629	0.2582	0.2702	0.2634	0.2659	0.2601	0.248	0.2588	0.2659	0.2665	0.2684	0.2734	0.2725	0.2728	0.2687	0.2687
		Rep10	0.092	0.0994	0.0965	0.1046	0.1043	0.0953		19	0.289	0.277	0.2911	0.2891	0.2847	0.2847	0.2894	0.2863	0.2871	0.2804	0.2874	0.2842	0.2921	0.2869	0.2894	0.2884	0.2874	0.2891	0.2778	0.2755	0.283	0.2833	0.2849	0.2844	0.2786	0.2884	0.2831	0.2825	0.2802	0.2723	0.283	0.291	0.2921	0.2919	0.2939	0.2932	0.2915	0.2896	0.2906
	hu-G6PD-Canton	Rep1	0.086	0.0854	0.1024	0.1018	0.1072	0.0975		20	0.3063	0.2939	0.3077	0.3062	0.3012	0.3005	0.3045	0.302	0.3028	0.2982	0.3043	0.3005	0.3077	0.3025	0.3049	0.3046	0.3029	0.3052	0.2955	0.2935	0.2998	0.3004	0.3028	0.3012	0.2948	0.3041	0.2988	0.2977	0.2956	0.2906	0.3024	0.3087	0.3098	0.3092	0.31	0.3099	0.3075	0.3061	0.3071
		Rep2	0.0917	0.0916	0.1004	0.0991	0.1036	0.1028		21	0.3207	0.3085	0.3213	0.3202	0.3151	0.3132	0.3163	0.3158	0.3179	0.3132	0.3222	0.3172	0.3243	0.3176	0.3186	0.32	0.316	0.3199	0.3115	0.3112	0.3156	0.3166	0.3179	0.3163	0.3093	0.3176	0.3132	0.3104	0.3101	0.3074	0.3196	0.3251	0.3268	0.3246	0.3249	0.3247	0.3213	0.3203	0.3225
		Rep3	0.0879	0.0991	0.1059	0.1014	0.1037	0.1038		22	0.3332	0.3217	0.3338	0.333	0.3272	0.3256	0.328	0.3282	0.3324	0.3281	0.3369	0.3316	0.3387	0.3302	0.331	0.3331	0.3277	0.3328	0.3266	0.3248	0.33	0.3301	0.3318	0.33	0.3217	0.329	0.3265	0.3217	0.3221	0.3214	0.3343	0.3404	0.3419	0.3387	0.3374	0.338	0.3328	0.3327	0.3366
		Rep4	0.0825	0.1017	0.1027	0.1045	0.1031	0.105		23	0.3443	0.3312	0.3438	0.3441	0.3377	0.3354	0.3373	0.3384	0.3426	0.3394	0.3485	0.3431	0.3497	0.3412	0.3418	0.3453	0.3377	0.3435	0.3393	0.3395	0.3413	0.3419	0.3437	0.3421	0.3331	0.3398	0.337	0.3308	0.3321	0.3329	0.3465	0.3521	0.3544	0.3504	0.3486	0.349	0.3435	0.3445	0.3479
		Rep5	0.0752	0.0959	0.0934	0.1069	0.1022	0.099		24	0.3547	0.3392	0.3525	0.3519	0.3463	0.3436	0.3433	0.3466	0.3525	0.3485	0.3581	0.3536	0.3596	0.35	0.3495	0.3559	0.3452	0.3519	0.3477	0.3498	0.352	0.3506	0.3531	0.3511	0.3417	0.3473	0.3457	0.3383	0.3406	0.3418	0.3584	0.3629	0.3671	0.3614	0.3585	0.3582	0.3525	0.3536	0.3596
		Rep6	0.0812	0.0887	0.0903	0.1057	0.0975	0.1027		25	0.3606	0.3463	0.3604	0.3596	0.3526	0.3513	0.3499	0.3519	0.3597	0.3556	0.3677	0.3623	0.3693	0.3586	0.3569	0.3638	0.3527	0.3613	0.3578	0.36	0.3606	0.3589	0.3621	0.3599	0.3499	0.3549	0.3554	0.346	0.3485	0.3503	0.3677	0.3722	0.3761	0.3704	0.3667	0.3669	0.3591	0.3625	0.3695
		Rep7	0.0841	0.0892	0.0881	0.1007	0.1017	0.1079		26	0.3683	0.3529	0.3672	0.3669	0.3586	0.3575	0.3554	0.3554	0.3634	0.3603	0.3736	0.3682	0.3753	0.3653	0.3642	0.3699	0.3589	0.3676	0.3651	0.3682	0.3666	0.3649	0.371	0.3682	0.3557	0.361	0.3624	0.3516	0.3536	0.3572	0.3757	0.38	0.3848	0.3769	0.3725	0.3747	0.3667	0.3694	0.3774
		Rep8	0.0872	0.0951	0.0954	0.1005	0.0948	0.0992		27	0.374	0.3574	0.371	0.3716	0.3629	0.3623	0.3589	0.3583	0.363	0.3628	0.3801	0.3727	0.3813	0.3702	0.3696	0.3736	0.3642	0.3707	0.3675	0.3692	0.3736	0.3722	0.3746	0.3732	0.3612	0.3682	0.3677	0.3586	0.3593	0.3599	0.3809	0.386	0.3905	0.3825	0.3788	0.3806	0.3739	0.3739	0.3849
		Rep9	0.0893	0.0892	0.092	0.1008	0.1008	0.0974		28	0.3791	0.3626	0.376	0.3757	0.3658	0.3658	0.362	0.3583	0.3629	0.364	0.3848	0.3792	0.3867	0.3753	0.377	0.3782	0.3691	0.3751	0.3693	0.3716	0.3759	0.3752	0.3788	0.3781	0.3649	0.3702	0.3698	0.3603	0.3615	0.359	0.3863	0.3914	0.396	0.3884	0.3851	0.3859	0.3765	0.379	0.3893
		Rep10	0.0902	0.0993	0.0942	0.1062	0.1017	0.1032		29	0.3824	0.3662	0.3798	0.3807	0.3685	0.369	0.3641	0.3599	0.3641	0.3645	0.3889	0.3823	0.3906	0.3782	0.3789	0.3808	0.3719	0.3757	0.3703	0.3724	0.3809	0.3801	0.3839	0.3829	0.3701	0.3757	0.3744	0.364	0.3643	0.3597	0.3908	0.3948	0.4	0.3906	0.3895	0.3899	0.3793	0.3812	0.3929
										30	0.3835	0.3703	0.3847	0.3841	0.3723	0.3739	0.3662	0.3625	0.3659	0.3663	0.3937	0.3849	0.3961	0.3841	0.3844	0.3848	0.3758	0.3804	0.371	0.3747	0.3861	0.3844	0.389	0.3832	0.3733	0.3771	0.376	0.3666	0.3662	0.3578	0.3942	0.3985	0.4034	0.3952	0.392	0.3937	0.3818	0.3839	0.3958
										31	0.4005	0.3855	0.3973	0.3967	0.3863	0.3854	0.3698	0.3703	0.3782	0.38	0.4082	0.398	0.4105	0.3934	0.3859	0.3944	0.378	0.3838	0.3766	0.3745	0.3959	0.3974	0.4032	0.3995	0.3837	0.3816	0.3886	0.3716	0.3679	0.3625	0.3989	0.4115	0.4179	0.405	0.3964	0.4007	0.3881	0.3872	0.4003
	Statistical significance, compared to hu-G6PD-WT with 0 µM AG1 (p-value; Welch's t-test w/ Bonferroni correction)									32	0.4011	0.386	0.3983	0.3979	0.3823	0.3873	0.3777	0.3737	0.3792	0.3817	0.4111	0.4026	0.412	0.398	0.3975	0.3979	0.3912	0.3957	0.3877	0.3906	0.4024	0.3996	0.4047	0.4022	0.3882	0.3937	0.3928	0.3854	0.3814	0.3758	0.4106	0.4132	0.419	0.4119	0.409	0.4099	0.3986	0.4008	0.4167
										33	0.3992	0.3871	0.3987	0.3957	0.3829	0.3863	0.378	0.3742	0.3812	0.3802	0.4111	0.4034	0.4112	0.3983	0.3963	0.398	0.3907	0.3961	0.3848	0.3919	0.4025	0.4018	0.405	0.4005	0.3882	0.3937	0.3919	0.3841	0.3801	0.3755	0.4118	0.4135	0.4195	0.409	0.406	0.4086	0.3991	0.4	0.4135
										34	0.3979	0.3845	0.3949	0.3945	0.382	0.385	0.3756	0.3729	0.3801	0.3814	0.4114	0.4022	0.4067	0.3958	0.3961	0.3972	0.388	0.3948	0.3838	0.3887	0.4034	0.4009	0.4049	0.4004	0.3883	0.3918	0.3918	0.3791	0.3783	0.374	0.4122	0.4133	0.4182	0.411	0.4039	0.4078	0.3971	0.4006	0.4137
	hu-G6PD-Canton, 0 µM AG1			6.291 × 10-3						35	0.3932	0.3778	0.393	0.3939	0.3837	0.3819	0.376	0.3704	0.3747	0.3795	0.4114	0.401	0.4075	0.3934	0.3943	0.3938	0.3862	0.3902	0.3853	0.3903	0.4024	0.3964	0.4013	0.4005	0.3867	0.3883	0.3895	0.3802	0.3788	0.3722	0.413	0.4145	0.4183	0.4092	0.4045	0.4057	0.3968	0.3972	0.4117
	hu-G6PD-Canton, 0.05 µM AG1			1						36	0.3948	0.3801	0.3916	0.3933	0.381	0.3807	0.3746	0.3678	0.373	0.3778	0.4098	0.4011	0.4087	0.3934	0.3946	0.3946	0.3851	0.3914	0.384	0.392	0.4007	0.3979	0.4004	0.3981	0.384	0.3865	0.387	0.3782	0.3754	0.37	0.4107	0.414	0.4194	0.4057	0.4049	0.4047	0.3941	0.3946	0.4116
	hu-G6PD-Canton, 0.1 µM AG1			1						37	0.3922	0.3777	0.3915	0.3914	0.3807	0.3794	0.3724	0.3664	0.3746	0.3765	0.4066	0.4011	0.4084	0.3924	0.3959	0.3955	0.3859	0.3895	0.3858	0.3904	0.4003	0.3983	0.4016	0.4004	0.3836	0.3878	0.3887	0.3798	0.3751	0.3708	0.4124	0.4158	0.4181	0.4098	0.4026	0.4067	0.3949	0.3953	0.4112
	hu-G6PD-Canton, 0.3 µM AG1			2.872 × 10-3						38	0.399	0.3738	0.3893	0.3821	0.3773	0.3818	0.371	0.3688	0.3723	0.3723	0.4019	0.3974	0.4031	0.3945	0.3948	0.3896	0.3829	0.3888	0.3829	0.392	0.3986	0.3928	0.3973	0.3934	0.3837	0.3875	0.3886	0.3786	0.374	0.369	0.4132	0.4129	0.4126	0.4084	0.4016	0.4066	0.393	0.3959	0.412
										39	0.3977	0.3922	0.4006	0.4001	0.376	0.378	0.37	0.3664	0.3667	0.3799	0.4181	0.4127	0.4156	0.3922	0.3954	0.3887	0.3837	0.3926	0.379	0.3862	0.402	0.4059	0.4131	0.4082	0.379	0.3897	0.3848	0.3781	0.376	0.3696	0.4084	0.4168	0.4293	0.402	0.404	0.4067	0.396	0.3968	0.4122
										40	0.3914	0.3843	0.3969	0.3951	0.3914	0.3918	0.373	0.3613	0.3797	0.3742	0.4079	0.4059	0.4159	0.3967	0.3909	0.4033	0.3846	0.3874	0.3901	0.3862	0.4119	0.3973	0.4014	0.4007	0.394	0.3867	0.3973	0.3813	0.3753	0.3664	0.4184	0.4206	0.4205	0.4149	0.4016	0.4032	0.3974	0.3951	0.4068
	Statistical significance, compared to hu-G6PD-WT with 0.3 µM AG1 (p-value; Welch's t-test)									41	0.3803	0.3748	0.3876	0.3868	0.3827	0.3887	0.3689	0.376	0.3715	0.3643	0.4006	0.3979	0.4062	0.4034	0.3909	0.396	0.3839	0.3863	0.3863	0.3965	0.3989	0.3867	0.3911	0.3929	0.3872	0.3798	0.395	0.3795	0.3709	0.3744	0.413	0.4123	0.4091	0.4119	0.4043	0.412	0.3952	0.393	0.4148
										42	0.37	0.3635	0.3802	0.3751	0.3712	0.38	0.3724	0.37	0.3634	0.3558	0.3906	0.3874	0.3947	0.3939	0.406	0.3861	0.3791	0.3973	0.3769	0.3885	0.3892	0.3786	0.384	0.3832	0.377	0.3939	0.385	0.3742	0.3804	0.3698	0.4035	0.4029	0.4002	0.4025	0.4093	0.4129	0.3903	0.4031	0.4158
										43	0.3582	0.3576	0.3714	0.3681	0.3636	0.3716	0.3788	0.3617	0.3541	0.345	0.383	0.3801	0.3876	0.3859	0.4002	0.378	0.3942	0.3912	0.3682	0.3799	0.3798	0.3703	0.3762	0.3755	0.3669	0.3881	0.3773	0.3848	0.3791	0.36	0.3951	0.3954	0.3922	0.3902	0.4019	0.4047	0.404	0.4023	0.4066
	hu-G6PD-Canton, 0.3 µM AG1			5.496 × 10-2						44	0.3487	0.3487	0.3608	0.3573	0.3516	0.3644	0.3708	0.3523	0.3472	0.3359	0.3733	0.3705	0.3773	0.3749	0.3886	0.3682	0.3859	0.3793	0.3572	0.3734	0.3708	0.3661	0.3704	0.3647	0.3598	0.3807	0.3694	0.3825	0.3699	0.3504	0.3889	0.387	0.3848	0.3866	0.3942	0.3951	0.3978	0.3951	0.3957
										45	0.3375	0.3389	0.3534	0.3454	0.3447	0.3562	0.363	0.3456	0.3377	0.3249	0.3662	0.3656	0.3718	0.3713	0.3838	0.3643	0.3776	0.3751	0.3487	0.3661	0.362	0.356	0.3629	0.3572	0.3549	0.3716	0.3623	0.3763	0.3635	0.3445	0.3828	0.3785	0.3794	0.3793	0.3859	0.3879	0.39	0.3863	0.3875
										46	0.328	0.3284	0.3426	0.3417	0.3386	0.3472	0.3561	0.3372	0.3281	0.3149	0.3601	0.3569	0.3642	0.3618	0.3761	0.3524	0.3711	0.3664	0.3417	0.3577	0.3545	0.3478	0.3508	0.3502	0.3454	0.3634	0.3537	0.368	0.3529	0.3372	0.3778	0.3757	0.3722	0.3716	0.3802	0.3815	0.3814	0.378	0.3789
										47	0.314	0.3214	0.3339	0.3283	0.3272	0.3401	0.3477	0.3303	0.3195	0.3045	0.3533	0.3488	0.3543	0.3571	0.3682	0.3464	0.3645	0.3621	0.3313	0.3489	0.3445	0.3407	0.3458	0.3396	0.3382	0.3574	0.3472	0.3596	0.3465	0.329	0.3719	0.3669	0.3638	0.3633	0.3716	0.3735	0.3754	0.3687	0.3748
										48	0.3089	0.3102	0.3232	0.3211	0.3189	0.3319	0.3415	0.3213	0.3097	0.2985	0.3429	0.3408	0.3469	0.3463	0.3605	0.336	0.3579	0.3543	0.3243	0.342	0.3374	0.3315	0.3369	0.3322	0.3289	0.3507	0.3393	0.3522	0.3386	0.3229	0.3632	0.3594	0.3574	0.3565	0.3673	0.3663	0.3651	0.3606	0.3705
										49	0.2968	0.3018	0.3142	0.3125	0.3104	0.3246	0.3339	0.3136	0.3023	0.2842	0.337	0.3349	0.3374	0.3409	0.3541	0.3295	0.351	0.3481	0.3145	0.3314	0.3286	0.3243	0.3271	0.3235	0.322	0.3424	0.3291	0.3461	0.3317	0.3149	0.3578	0.3513	0.3501	0.3492	0.3593	0.3619	0.3617	0.3541	0.3597
										50	0.2825	0.2919	0.305	0.3	0.2983	0.3133	0.3256	0.3051	0.2933	0.2721	0.3269	0.327	0.3296	0.3346	0.35	0.3209	0.3439	0.3405	0.3026	0.3223	0.3244	0.3173	0.3211	0.3177	0.3158	0.3365	0.3225	0.342	0.3268	0.3082	0.3511	0.3473	0.3421	0.344	0.3527	0.3554	0.3555	0.3488	0.3535
[truncated: 141 more columns]

## Sheet: Fig2b, ExtendedFig4
Fig 2b and Extended Data Fig 4
	Treatment	Replicate	Growth rate (h-1)	Statistical significance (p-value; two-sided Welch's t-test w/ Bonferroni correction)		Time (hr)	Ctrl			Tetracycline (Tc)			G6PDi-1			Dehydroepiandrosterone (DHEA)			RRx-001			Brimonidine (BMN)			Proparacaine (PPC)			Metamizol (MMZ)			6-aminonicotinamide (6AN)
							Rep1	Rep2	Rep3	Rep1	Rep2	Rep3	Rep1	Rep2	Rep3	Rep1	Rep2	Rep3	Rep1	Rep2	Rep3	Rep1	Rep2	Rep3	Rep1	Rep2	Rep3	Rep1	Rep2	Rep3	Rep1	Rep2	Rep3
	Ctrl (1% DMSO)	Rep1	0.0957	-		0	0.0198	0.022	0.0216	0.0237	0.018	0.0165	0.0178	0.0258	0.0207	0.0202	0.0179	0.019	0.0188	0.0269	0.019	0.0201	0.015	0.0181	0.0233	0.0208	0.0378	0.0251	0.0246	0.0219	0.0172	0.0161	0.0215
		Rep2	0.0969			1	0.0198	0.0208	0.0225	0.0262	0.0189	0.0185	0.0191	0.0269	0.0217	0.019	0.024	0.0319	0.0186	0.0264	0.0183	0.0214	0.0168	0.0189	0.0263	0.0258	0.0471	0.0249	0.0343	0.028	0.0179	0.0178	0.0312
		Rep3	0.0933			2	0.0217	0.0213	0.023	0.0258	0.0201	0.0194	0.0192	0.0254	0.0212	0.0201	0.02	0.0245	0.0183	0.0242	0.0145	0.0224	0.0179	0.0205	0.0275	0.0251	0.0411	0.0264	0.0326	0.0272	0.0193	0.018	0.0255
	Tc	Rep1	ND	0		3	0.0222	0.023	0.0233	0.0253	0.0208	0.0192	0.0188	0.0266	0.0221	0.0202	0.0163	0.0314	0.0169	0.0234	0.0133	0.0237	0.0182	0.0205	0.0285	0.024	0.0425	0.0279	0.0317	0.0318	0.0207	0.0189	0.0299
		Rep2				4	0.0234	0.0222	0.0244	0.0251	0.0196	0.0187	0.0195	0.027	0.022	0.0193	0.0201	0.0322	0.0154	0.0225	0.0119	0.024	0.0184	0.0223	0.0279	0.0229	0.0386	0.0289	0.0287	0.028	0.0213	0.0192	0.0305
		Rep3				5	0.024	0.0235	0.0252	0.0256	0.0203	0.0193	0.0205	0.0294	0.0227	0.0194	0.02	0.0246	0.0163	0.0225	0.0128	0.0245	0.0194	0.023	0.0282	0.0233	0.0336	0.0298	0.0285	0.0268	0.0225	0.0206	0.0277
	G6PDi-1	Rep1	0.0849	1.346 × 10-2		6	0.025	0.0241	0.027	0.0253	0.02	0.0189	0.0213	0.0317	0.0237	0.0215	0.0195	0.0325	0.0167	0.0236	0.0133	0.0258	0.0204	0.0238	0.0288	0.0236	0.0348	0.0308	0.0293	0.0311	0.0237	0.0218	0.0287
		Rep2	0.0804			7	0.0255	0.0249	0.0279	0.0255	0.0193	0.0184	0.0218	0.0336	0.0245	0.0218	0.0228	0.0328	0.0167	0.0236	0.0132	0.0267	0.0213	0.0247	0.0295	0.0242	0.0323	0.0317	0.0292	0.0295	0.0244	0.0232	0.0297
		Rep3	0.0826			8	0.0264	0.0258	0.0295	0.0256	0.0187	0.0192	0.0241	0.0349	0.026	0.0218	0.0246	0.0372	0.0168	0.0241	0.013	0.0279	0.0227	0.026	0.03	0.0266	0.0339	0.0343	0.0307	0.0334	0.0255	0.0243	0.0292
	DHEA	Rep1	0.09	2.457 × 10-1		9	0.0281	0.0271	0.0314	0.0259	0.0187	0.0199	0.0248	0.0349	0.0273	0.0263	0.0296	0.041	0.0166	0.0241	0.0126	0.0295	0.0244	0.0274	0.032	0.0277	0.0351	0.0352	0.031	0.0311	0.0266	0.0262	0.0294
		Rep2	0.0901			10	0.0302	0.0288	0.0341	0.0262	0.0194	0.0197	0.0272	0.0365	0.0289	0.028	0.0324	0.0361	0.017	0.0239	0.0128	0.0304	0.0252	0.0295	0.0336	0.0307	0.036	0.0372	0.0341	0.0336	0.0279	0.0271	0.0325
		Rep3	0.0909			11	0.0324	0.0312	0.0357	0.0262	0.0189	0.0205	0.0295	0.0383	0.0319	0.0363	0.0374	0.0453	0.0172	0.0235	0.0128	0.0324	0.027	0.0318	0.0366	0.0338	0.0374	0.0407	0.0372	0.0341	0.0304	0.0291	0.0318
	RRx-001	Rep1	ND	0		12	0.0347	0.0329	0.0383	0.0267	0.0197	0.0202	0.0314	0.0386	0.0343	0.032	0.0388	0.0436	0.0163	0.0228	0.0129	0.034	0.0293	0.0331	0.0392	0.0351	0.0398	0.0433	0.037	0.0352	0.0315	0.0305	0.0352
		Rep2				13	0.0383	0.0363	0.0421	0.027	0.019	0.0207	0.0335	0.041	0.0377	0.0338	0.0424	0.0504	0.0164	0.0228	0.0123	0.0363	0.0317	0.0348	0.0419	0.0358	0.0411	0.0448	0.0389	0.0387	0.0334	0.0327	0.0344
		Rep3				14	0.0404	0.0396	0.045	0.0272	0.02	0.0214	0.0361	0.044	0.0408	0.0383	0.0424	0.0416	0.0167	0.0218	0.0129	0.0385	0.0343	0.0367	0.044	0.0376	0.0443	0.0482	0.0414	0.0405	0.0348	0.0346	0.035
	BMN	Rep1	0.079	2.440 × 10-2		15	0.0436	0.0427	0.0478	0.0279	0.0205	0.0218	0.0391	0.0462	0.0431	0.0429	0.0427	0.0491	0.0163	0.0216	0.0125	0.0404	0.0372	0.0403	0.0474	0.042	0.0476	0.0516	0.0457	0.044	0.0377	0.0361	0.0371
		Rep2	0.0836			16	0.0479	0.0475	0.051	0.0274	0.0205	0.0212	0.0413	0.0497	0.0461	0.0407	0.0459	0.0501	0.0164	0.0198	0.013	0.0419	0.0397	0.0445	0.0495	0.0443	0.0498	0.0568	0.0496	0.0495	0.0393	0.0386	0.0387
		Rep3	0.078			17	0.0517	0.0518	0.0556	0.0269	0.0198	0.0213	0.0442	0.0526	0.0495	0.0454	0.0461	0.0513	0.0172	0.02	0.0138	0.0459	0.0423	0.0478	0.0546	0.0477	0.0549	0.0606	0.054	0.054	0.0418	0.0408	0.0406
	PPC	Rep1	0.0927	1		18	0.0566	0.0566	0.0609	0.0268	0.0204	0.0206	0.049	0.0557	0.0526	0.0494	0.0512	0.0511	0.0169	0.0203	0.0142	0.0472	0.0453	0.0512	0.0593	0.0541	0.0601	0.0652	0.0585	0.0591	0.0437	0.0438	0.0415
		Rep2	0.0961			19	0.0624	0.0627	0.0652	0.0266	0.0199	0.0202	0.0536	0.0595	0.0566	0.0539	0.0593	0.0548	0.0167	0.0208	0.0137	0.0508	0.0491	0.0539	0.0634	0.0587	0.064	0.0703	0.0633	0.0647	0.0451	0.0436	0.042
		Rep3	0.0918			20	0.069	0.0688	0.0713	0.0258	0.0207	0.0199	0.0562	0.0642	0.0608	0.0559	0.059	0.0587	0.016	0.0205	0.0127	0.0545	0.0525	0.0575	0.0704	0.0629	0.07	0.0758	0.0699	0.0716	0.0447	0.0435	0.0422
	MMZ	Rep1	0.0885	1		21	0.0755	0.0755	0.078	0.0265	0.0208	0.0217	0.0614	0.0688	0.0627	0.0612	0.0616	0.0658	0.0175	0.0202	0.0129	0.0585	0.0548	0.0616	0.0765	0.0709	0.0772	0.0814	0.0757	0.0774	0.0453	0.044	0.0423
		Rep2	0.0928			22	0.0836	0.0832	0.0848	0.0252	0.0206	0.0213	0.0658	0.0747	0.0685	0.0694	0.072	0.0711	0.0166	0.0215	0.0123	0.0625	0.0596	0.0666	0.084	0.0762	0.0842	0.0887	0.0831	0.0852	0.0453	0.0438	0.0428
		Rep3	0.0959			23	0.0913	0.092	0.0936	0.0248	0.0193	0.0198	0.0721	0.0817	0.0743	0.0762	0.0882	0.0893	0.0163	0.0222	0.0123	0.0676	0.0646	0.0711	0.0926	0.0838	0.0919	0.0971	0.092	0.0947	0.0447	0.0438	0.043
	6AN	Rep1	ND	0		24	0.101	0.101	0.1023	0.0244	0.0187	0.0199	0.0791	0.0888	0.0815	0.0852	0.0973	0.0968	0.0161	0.0222	0.0114	0.0731	0.0702	0.077	0.1006	0.0944	0.1007	0.1069	0.1017	0.1044	0.0446	0.0449	0.0417
		Rep2				25	0.1115	0.1116	0.1132	0.0252	0.0187	0.0199	0.0868	0.096	0.0887	0.0941	0.0984	0.0993	0.0165	0.0219	0.012	0.0796	0.0767	0.0832	0.1119	0.1026	0.1111	0.1176	0.1113	0.1145	0.0443	0.0447	0.0414
		Rep3				26	0.1231	0.1234	0.1254	0.0258	0.0182	0.0206	0.0951	0.1034	0.0977	0.1037	0.1084	0.1051	0.0164	0.0217	0.0123	0.0859	0.0835	0.0899	0.1214	0.1138	0.122	0.1282	0.1226	0.1269	0.0443	0.0453	0.0419
						27	0.1354	0.1368	0.1374	0.0258	0.018	0.02	0.1032	0.114	0.1057	0.1141	0.1185	0.1167	0.0162	0.0215	0.0118	0.0925	0.0901	0.097	0.1312	0.123	0.1324	0.1387	0.1328	0.1398	0.0445	0.0448	0.043
						28	0.147	0.1493	0.1506	0.0255	0.0199	0.0209	0.1117	0.1226	0.1146	0.1246	0.1334	0.1283	0.0159	0.0221	0.0116	0.099	0.0977	0.1052	0.1431	0.135	0.143	0.151	0.1448	0.1514	0.0449	0.0455	0.0437
						29	0.1615	0.1625	0.1637	0.0252	0.0176	0.0202	0.1202	0.1306	0.1237	0.1357	0.1432	0.1389	0.0155	0.0217	0.0115	0.1055	0.1044	0.1129	0.1549	0.146	0.1546	0.1648	0.1568	0.1647	0.0453	0.0467	0.0432
						30	0.1752	0.1758	0.1785	0.0245	0.0175	0.0196	0.1293	0.1422	0.1315	0.1477	0.1565	0.1518	0.0155	0.0196	0.0118	0.1115	0.1117	0.1203	0.1643	0.155	0.1655	0.1761	0.1684	0.1779	0.0464	0.0465	0.0447
						31	0.1887	0.191	0.192	0.0254	0.019	0.0204	0.1369	0.1502	0.142	0.1596	0.1698	0.1636	0.0154	0.0199	0.012	0.1178	0.1186	0.128	0.1764	0.1671	0.1767	0.1885	0.1808	0.1917	0.0472	0.047	0.046
						32	0.2007	0.2052	0.2061	0.0252	0.0195	0.0226	0.1463	0.1606	0.151	0.1714	0.1849	0.1763	0.0159	0.0204	0.0125	0.1247	0.126	0.1355	0.1885	0.1768	0.1889	0.2031	0.1933	0.206	0.0478	0.0485	0.0461
						33	0.2175	0.2196	0.22	0.025	0.0177	0.0202	0.1548	0.1696	0.1598	0.1836	0.1985	0.1897	0.0159	0.021	0.0121	0.1301	0.1325	0.1432	0.1985	0.1888	0.1996	0.2144	0.2041	0.2209	0.0487	0.049	0.0464
						34	0.2327	0.2321	0.2352	0.0247	0.0171	0.0203	0.1616	0.1787	0.1679	0.1955	0.2119	0.2028	0.0154	0.0209	0.0113	0.1351	0.1389	0.1482	0.2102	0.1977	0.211	0.2231	0.2147	0.2324	0.0485	0.0489	0.0473
						35	0.2433	0.2438	0.247	0.0247	0.0163	0.0204	0.1688	0.1862	0.1755	0.208	0.2244	0.215	0.0155	0.0218	0.011	0.1386	0.1432	0.1536	0.22	0.2084	0.2191	0.2301	0.2218	0.2381	0.0488	0.0488	0.0467
						36	0.251	0.2506	0.2503	0.0241	0.0163	0.0206	0.1747	0.1928	0.1814	0.2158	0.2335	0.2259	0.0158	0.0215	0.0112	0.1425	0.1469	0.1594	0.2255	0.2145	0.2248	0.2338	0.2266	0.2423	0.0495	0.0503	0.0474
						37	0.2596	0.2559	0.2623	0.0245	0.016	0.0207	0.1784	0.196	0.1866	0.2225	0.2422	0.2344	0.0154	0.0226	0.0104	0.146	0.1493	0.1642	0.2283	0.2181	0.2302	0.2368	0.2286	0.2494	0.0496	0.0504	0.047
						38	0.2639	0.2596	0.2681	0.0244	0.0153	0.0194	0.1802	0.1992	0.1895	0.2262	0.2456	0.2388	0.015	0.0216	0.0102	0.147	0.1525	0.1684	0.2312	0.2212	0.2325	0.2386	0.2315	0.2505	0.0489	0.0499	0.0467
						39	0.2666	0.2625	0.2712	0.0237	0.0148	0.0205	0.1811	0.2028	0.1903	0.2281	0.2494	0.2423	0.0148	0.021	0.0101	0.1468	0.153	0.1724	0.2319	0.2217	0.2328	0.2396	0.232	0.2524	0.0495	0.05	0.048
						40	0.2667	0.2641	0.2722	0.0264	0.015	0.0205	0.1823	0.2058	0.1895	0.2296	0.2517	0.2418	0.0148	0.0207	0.0101	0.1455	0.1533	0.174	0.2328	0.2218	0.2341	0.2401	0.2319	0.2531	0.0493	0.0502	0.0472
						41	0.2677	0.2649	0.274	0.0259	0.0144	0.0236	0.1818	0.2079	0.1897	0.2306	0.2545	0.2439	0.0152	0.021	0.0105	0.1426	0.1513	0.1758	0.2332	0.2233	0.2336	0.2409	0.2321	0.2544	0.0493	0.0504	0.0469
						42	0.2714	0.2666	0.2766	0.0246	0.0144	0.0196	0.179	0.2087	0.1879	0.2302	0.2565	0.2438	0.0145	0.0212	0.0104	0.1389	0.1499	0.1769	0.2328	0.223	0.2341	0.2406	0.2309	0.2549	0.0488	0.0493	0.0457
						43	0.2718	0.2671	0.2671	0.0256	0.0142	0.0183	0.179	0.2063	0.1874	0.233	0.2562	0.2445	0.0138	0.0209	0.01	0.1349	0.146	0.1759	0.2284	0.2225	0.2331	0.2399	0.2301	0.2543	0.0482	0.0493	0.0458
						44	0.2671	0.2664	0.2765	0.0233	0.0154	0.0188	0.1781	0.204	0.1875	0.2326	0.2541	0.2462	0.0134	0.0206	0.01	0.1311	0.143	0.1759	0.2302	0.224	0.2348	0.2404	0.2289	0.2555	0.0475	0.0486	0.0464
						45	0.2663	0.2677	0.2773	0.0238	0.0162	0.0188	0.1755	0.204	0.1823	0.2325	0.2539	0.2467	0.0138	0.0207	0.0104	0.127	0.1399	0.1742	0.2306	0.2226	0.2355	0.2399	0.2268	0.2559	0.0478	0.0493	0.0461

## Sheet: Fig2c-e
Fig 2c-e
	Strain	Replicate	Growth rate (h-1)						Growth rate (h-1)						Growth rate (h-1)
			G6PDi-1 concentration (µM)						DHEA concentration (µM)						Brimonidine concentration (µM)
			0	5	15	50	100	300	0	5	15	50	100	300	0	5	15	50	100	300
	E. coli 20.71 Δpgi	Rep1	0.105	0.1022	0.108	0.0972	0.0942	0.0755	0.1037	0.0942	0.094	0.0899	0.1001	0.0639	0.0938	0.0976	0.0968	0.095	0.096	0.0923
		Rep2	0.1094	0.1041	0.1094	0.1003	0.0798	0.0699	0.103	0.1045	0.0997	0.1036	0.1027	0.0775	0.0955	0.0956	0.0946	0.0974	0.0954	0.0935
		Rep3	0.1085	0.1075	0.1078	0.1104	0.0844	0.0488	0.0899	0.1036	0.1036	0.1039	0.1073	0.0886	0.0981	0.0989	0.0938	0.095	0.0989	0.0929
		Rep4	0.1076	0.1045	0.1093	0.1072	0.0822	0.0767	0.0918	0.1037	0.1054	0.1039	0.1049	0.0528	0.0967	0.0974	0.0984	0.0962	0.0962	0.09
		Rep5	0.1028	0.1037	0.1071	0.1015	0.086	0.061	0.0944	0.0979	0.1047	0.102	0.1045	0.0847	0.0953	0.0932	0.0948	0.0961	0.0971	0.0849
		Statistical significance compared to 0 µM (p-value; two-sided Welch's t-test w/ Bonferroni correction)		8.600 × 10-1	1	1	1.332 × 10-3	5.413 × 10-3	-	1	1	1	3.052 × 10-1	1.100 × 10-1	-	1	1	1	1	1.327 × 10-1
	hu-G6PD-WT	Rep1	0.1086	0.1058	0.1111	0.0965	0.0476	0.0029	0.0818	0.0902	0.0875	0.0749	0.0669	ND	0.0918	0.0945	0.1011	0.09	0.0862	0.073
		Rep2	0.1057	0.1017	0.1009	0.0924	0.0663	0.0104	0.0829	0.0861	0.0847	0.0732	0.0713	ND	0.0912	0.0935	0.0875	0.0883	0.0884	0.0733
		Rep3	0.1089	0.1077	0.1049	0.091	0.0625	0.0107	0.0881	0.0861	0.0779	0.0763	0.0715	ND	0.0979	0.0976	0.0965	0.0898	0.0865	0.0812
		Rep4	0.0987	0.1026	0.1021	0.0937	0.068	0.0099	0.0885	0.0796	0.0811	0.0757	0.0775	ND	0.0972	0.0945	0.0988	0.0898	0.0872	0.0777
		Rep5	0.108	0.0972	0.1065	0.0826	0.0668	0.0119	0.0872	0.0887	0.0806	0.0742	0.0682	ND	0.096	0.0982	0.0975	0.0931	0.0838	0.0727
		Statistical significance compared to 0 µM (p-value; two-sided Welch's t-test w/ Bonferroni correction)		1	1	6.867 × 10-3	2.615 × 10-4	1.734 × 10-9	-	1	8.297 × 10-1	3.326 × 10-3	1.477 × 10-3	0	-	1	1	1.308 × 10-1	8.362 × 10-3	1.314 × 10-4
	Time (hr)	E. coli 20.71 Δpgi																														hu-G6PD-WT
		0 µM G6PDi-1					5 µM G6PDi-1					15 µM G6PDi-1					50 µM G6PDi-1					100 µM G6PDi-1					300 µM G6PDi-1					0 µM G6PDi-1					5 µM G6PDi-1					15 µM G6PDi-1					50 µM G6PDi-1
		Rep1	Rep2	Rep3	Rep4	Rep5	Rep1	Rep2	Rep3	Rep4	Rep5	Rep1	Rep2	Rep3	Rep4	Rep5	Rep1	Rep2	Rep3	Rep4	Rep5	Rep1	Rep2	Rep3	Rep4	Rep5	Rep1	Rep2	Rep3	Rep4	Rep5	Rep1	Rep2	Rep3	Rep4	Rep5	Rep1	Rep2	Rep3	Rep4	Rep5	Rep1	Rep2	Rep3	Rep4	Rep5	Rep1	Rep2	Rep3
	0	0.0441	0.033	0.0434	0.0445	0.0549	0.0516	0.0473	0.0473	0.0481	0.059	0.0392	0.0366	0.0387	0.0476	0.0657	0.0463	0.0441	0.0475	0.0408	0.0524	0.0318	0.0462	0.0369	0.0337	0.0418	0.0188	0.0188	0.0393	0.0277	0.0256	0.0297	0.0324	0.0281	0.0459	0.0265	0.0333	0.0383	0.026	0.0319	0.0451	0.0306	0.0395	0.0397	0.0305	0.0442	0.0467	0.0332	0.0439
	1	0.0478	0.0352	0.0441	0.0435	0.0562	0.0515	0.0448	0.0426	0.0477	0.0555	0.039	0.0364	0.0386	0.0408	0.0459	0.0694	0.0662	0.0598	0.0594	0.0603	0.0369	0.0375	0.0371	0.0447	0.045	0.018	0.0245	0.0525	0.0297	0.0358	0.0463	0.0501	0.0442	0.0663	0.0447	0.0558	0.0569	0.0504	0.0577	0.0787	0.048	0.057	0.0564	0.055	0.0496	0.062	0.0516	0.07
	2	0.0502	0.034	0.0454	0.0447	0.0557	0.0558	0.0461	0.0428	0.0491	0.0552	0.0376	0.0364	0.0396	0.0415	0.0454	0.0632	0.0663	0.068	0.0568	0.0616	0.0406	0.0397	0.0411	0.0401	0.0487	0.0365	0.0395	0.0804	0.0533	0.0563	0.0483	0.0506	0.0457	0.0659	0.047	0.0567	0.0583	0.0518	0.0588	0.0749	0.0464	0.0576	0.057	0.0567	0.0501	0.062	0.0512	0.0682
	3	0.053	0.0372	0.0487	0.048	0.0586	0.0569	0.0484	0.0459	0.0511	0.0577	0.04	0.0377	0.0415	0.0444	0.0478	0.0676	0.0739	0.0649	0.0592	0.0688	0.0443	0.0412	0.0481	0.0433	0.0511	0.0367	0.072	0.0898	0.073	0.0418	0.0488	0.0503	0.0474	0.0668	0.0481	0.055	0.0595	0.0514	0.0572	0.0782	0.0457	0.0568	0.0581	0.0586	0.051	0.0658	0.0492	0.0648
	4	0.0604	0.0436	0.0547	0.0546	0.0642	0.064	0.0552	0.0525	0.0558	0.0625	0.0464	0.0427	0.0475	0.0501	0.0539	0.0685	0.078	0.0628	0.0667	0.0747	0.0422	0.0482	0.0442	0.0467	0.0577	0.0852	0.0501	0.0905	0.0912	0.0764	0.0494	0.053	0.0484	0.068	0.0501	0.0575	0.0581	0.0523	0.0595	0.0793	0.0472	0.0585	0.0569	0.0598	0.0535	0.0671	0.05	0.0651
	5	0.068	0.0511	0.0623	0.0629	0.0706	0.0751	0.0618	0.0587	0.0625	0.0692	0.0539	0.0498	0.0549	0.0573	0.0613	0.0782	0.0769	0.0669	0.0635	0.0637	0.0444	0.0545	0.0474	0.0558	0.0607	0.0469	0.0872	0.092	0.0918	0.0767	0.0506	0.0543	0.0503	0.07	0.0514	0.0594	0.0614	0.0548	0.0599	0.0815	0.0493	0.0575	0.0589	0.0585	0.0569	0.0677	0.0612	0.0676
	6	0.0748	0.0583	0.0702	0.0715	0.0778	0.0783	0.0687	0.0662	0.0699	0.0761	0.0608	0.0571	0.0617	0.0651	0.069	0.0934	0.0859	0.0728	0.0725	0.0747	0.0473	0.0551	0.0531	0.0626	0.0608	0.0613	0.0761	0.1316	0.0651	0.0766	0.0542	0.0579	0.0534	0.0734	0.0551	0.0626	0.0624	0.0575	0.0622	0.0845	0.0521	0.0609	0.0616	0.0626	0.0605	0.0809	0.0657	0.063
	7	0.0826	0.0661	0.0789	0.0785	0.0864	0.0816	0.0771	0.0741	0.0782	0.0844	0.0684	0.0645	0.0695	0.0728	0.0767	0.102	0.0868	0.0779	0.081	0.0845	0.0507	0.0561	0.0596	0.0615	0.0737	0.0956	0.0809	0.114	0.0686	0.0929	0.0585	0.0613	0.0581	0.0776	0.0593	0.0664	0.066	0.0618	0.0715	0.093	0.0565	0.0652	0.0659	0.0641	0.0645	0.0772	0.0725	0.0766
	8	0.0914	0.0743	0.0878	0.0873	0.0952	0.0907	0.0849	0.0825	0.0868	0.0926	0.076	0.073	0.0781	0.0813	0.0851	0.1046	0.1163	0.1048	0.0908	0.0953	0.0567	0.0642	0.0645	0.0667	0.0737	0.1378	0.0827	0.0969	0.1025	0.1118	0.0636	0.0664	0.0623	0.0822	0.0639	0.0716	0.0727	0.0663	0.0725	0.0958	0.0601	0.0707	0.0712	0.0693	0.0689	0.0827	0.0776	0.0852
	9	0.101	0.0833	0.0971	0.096	0.1052	0.0984	0.0944	0.0916	0.0963	0.1022	0.0833	0.0816	0.0873	0.091	0.0941	0.1086	0.1211	0.098	0.1052	0.096	0.0671	0.069	0.0728	0.0711	0.086	0.1174	0.1027	0.1302	0.1103	0.0952	0.0705	0.0733	0.0689	0.0886	0.0707	0.0783	0.0782	0.0729	0.0793	0.0968	0.0669	0.0775	0.0774	0.0766	0.0755	0.0948	0.0808	0.0887
	10	0.1116	0.094	0.1075	0.1053	0.115	0.1077	0.1039	0.1022	0.1061	0.1121	0.0929	0.0916	0.0982	0.1011	0.1042	0.116	0.1214	0.1069	0.1094	0.1079	0.0726	0.0798	0.0767	0.0776	0.0906	0.0903	0.0715	0.1308	0.1296	0.088	0.0783	0.0806	0.0769	0.0964	0.0775	0.0855	0.0877	0.0802	0.0887	0.1061	0.0742	0.0854	0.0852	0.088	0.0828	0.1045	0.0945	0.0989
	11	0.1237	0.1053	0.1201	0.1156	0.1272	0.1194	0.1153	0.1134	0.1167	0.1231	0.1034	0.1022	0.1077	0.1116	0.1149	0.1326	0.1362	0.1297	0.1213	0.1167	0.078	0.083	0.0764	0.0874	0.0873	0.1253	0.1033	0.1345	0.1098	0.0984	0.0861	0.0886	0.0847	0.1046	0.0857	0.094	0.0943	0.0885	0.0949	0.1116	0.082	0.0932	0.0937	0.0952	0.09	0.1074	0.0967	0.1081
	12	0.1373	0.119	0.1333	0.1279	0.1397	0.1318	0.1244	0.1243	0.1297	0.1351	0.1146	0.115	0.1218	0.1241	0.1274	0.1398	0.149	0.148	0.1305	0.1321	0.081	0.0942	0.0877	0.0973	0.088	0.1195	0.1363	0.1242	0.1206	0.1256	0.0944	0.0966	0.0935	0.1122	0.0933	0.1012	0.1004	0.0972	0.1033	0.1179	0.0913	0.1014	0.1015	0.1013	0.0981	0.1069	0.0987	0.1206
	13	0.1516	0.1331	0.1454	0.1428	0.1516	0.1426	0.1376	0.1368	0.1424	0.1485	0.128	0.1261	0.1329	0.1374	0.1406	0.1524	0.1531	0.1379	0.1416	0.1454	0.0862	0.1005	0.0932	0.0985	0.0988	0.1276	0.1206	0.1474	0.1395	0.1283	0.1047	0.1076	0.1037	0.1217	0.1035	0.1107	0.1107	0.1076	0.1119	0.1279	0.1016	0.1116	0.111	0.113	0.1087	0.1231	0.108	0.1252
	14	0.1647	0.1485	0.1613	0.1576	0.1664	0.1573	0.1518	0.1509	0.1571	0.1621	0.1414	0.14	0.147	0.1521	0.1554	0.1627	0.1643	0.1554	0.1576	0.1536	0.095	0.1109	0.1026	0.1114	0.1062	0.1162	0.1124	0.1506	0.1203	0.1331	0.1156	0.1182	0.1157	0.1318	0.115	0.122	0.1224	0.119	0.1241	0.1392	0.1124	0.1225	0.1217	0.121	0.1211	0.1335	0.1325	0.1376
	15	0.1815	0.1655	0.1791	0.1752	0.1835	0.1731	0.1673	0.167	0.1743	0.1787	0.1579	0.1558	0.1626	0.169	0.1723	0.1854	0.1754	0.1708	0.1669	0.1695	0.1029	0.1244	0.1115	0.115	0.1226	0.1673	0.0967	0.1228	0.154	0.0912	0.1273	0.1287	0.1274	0.1435	0.127	0.1341	0.1332	0.1302	0.1336	0.1509	0.125	0.1346	0.1326	0.135	0.1326	0.1451	0.1257	0.1494
	16	0.201	0.1843	0.1996	0.1949	0.2029	0.1912	0.1855	0.1858	0.1972	0.1979	0.1749	0.1729	0.1806	0.1886	0.191	0.2032	0.1897	0.1901	0.1909	0.191	0.1111	0.131	0.1134	0.1349	0.1217	0.1646	0.1263	0.1426	0.1288	0.1554	0.14	0.1417	0.1411	0.1572	0.1389	0.1489	0.146	0.1432	0.147	0.1645	0.1392	0.1481	0.1467	0.15	0.146	0.1578	0.1394	0.1668
	17	0.2232	0.2049	0.223	0.2176	0.2256	0.2147	0.2056	0.2073	0.228	0.2197	0.1951	0.1935	0.2019	0.2105	0.2136	0.2265	0.2092	0.2137	0.2111	0.2112	0.1224	0.1402	0.1212	0.1481	0.1304	0.0838	0.0938	0.1482	0.1317	0.1445	0.1555	0.1576	0.1575	0.1726	0.1545	0.1643	0.1611	0.1592	0.1624	0.1842	0.1559	0.1635	0.1619	0.1637	0.1612	0.181	0.1551	0.1787
	18	0.249	0.2288	0.2497	0.2433	0.2509	0.236	0.2289	0.2317	0.25	0.2444	0.2183	0.2166	0.2265	0.2358	0.2387	0.2481	0.2287	0.2394	0.2305	0.2355	0.134	0.145	0.1328	0.1583	0.148	0.0857	0.0963	0.1903	0.1488	0.0982	0.1727	0.1742	0.1752	0.1889	0.1706	0.1832	0.1785	0.1772	0.1791	0.1968	0.1753	0.1819	0.1798	0.1813	0.1794	0.1917	0.1805	0.1936
	19	0.2759	0.2562	0.2768	0.2692	0.2769	0.2615	0.2548	0.2582	0.2675	0.2707	0.2447	0.2429	0.2526	0.264	0.2664	0.2735	0.2581	0.265	0.2578	0.2609	0.1491	0.1632	0.1467	0.1726	0.1646	0.0871	0.1313	0.1649	0.1597	0.1509	0.1929	0.1941	0.1953	0.2081	0.1899	0.2039	0.198	0.1981	0.1992	0.2161	0.1973	0.2033	0.201	0.2003	0.2011	0.2089	0.19	0.2124
	20	0.3039	0.2858	0.3039	0.2963	0.3034	0.2975	0.2805	0.2844	0.2944	0.2968	0.2716	0.2701	0.2796	0.2922	0.2945	0.3031	0.2813	0.2899	0.2819	0.2867	0.1659	0.1754	0.1632	0.1895	0.1806	0.095	0.1366	0.178	0.1585	0.1213	0.2151	0.216	0.2179	0.2298	0.212	0.2267	0.2193	0.2206	0.2199	0.2369	0.222	0.2266	0.2234	0.2226	0.2249	0.2345	0.2097	0.235
	21	0.3255	0.314	0.3229	0.3172	0.3224	0.311	0.3011	0.3028	0.3216	0.3138	0.2977	0.2926	0.3027	0.3109	0.3125	0.3221	0.3095	0.3159	0.3084	0.3184	0.185	0.1944	0.1828	0.1928	0.1967	0.103	0.1515	0.2074	0.1485	0.1243	0.2405	0.241	0.2439	0.2546	0.2367	0.2527	0.244	0.2464	0.2443	0.261	0.2493	0.2527	0.2499	0.2483	0.2509	0.2584	0.236	0.2614
	22	0.3386	0.3358	0.3326	0.3287	0.3329	0.3293	0.3118	0.3118	0.3273	0.3228	0.3125	0.3062	0.3263	0.3205	0.3225	0.3412	0.3331	0.3418	0.3251	0.33	0.2058	0.2163	0.2027	0.2086	0.2152	0.1092	0.1862	0.2191	0.1694	0.1379	0.2675	0.2673	0.2716	0.281	0.2639	0.2816	0.275	0.2753	0.2758	0.2962	0.2803	0.2902	0.2791	0.2772	0.281	0.2917	0.2687	0.2858
	23	0.3454	0.3477	0.3377	0.334	0.3388	0.3412	0.3172	0.3175	0.3428	0.3281	0.3205	0.3115	0.3332	0.3275	0.3291	0.3542	0.3491	0.3528	0.3398	0.3434	0.2247	0.2353	0.2228	0.2282	0.235	0.1195	0.2005	0.2242	0.1888	0.1458	0.2936	0.2932	0.298	0.307	0.2913	0.3094	0.3032	0.3039	0.3005	0.3197	0.3112	0.3142	0.3093	0.3076	0.312	0.3199	0.3002	0.3161
	24	0.3516	0.3527	0.3434	0.3401	0.3447	0.3461	0.3231	0.3222	0.3447	0.3338	0.3264	0.3175	0.3387	0.3323	0.3342	0.3558	0.3575	0.356	0.3459	0.3479	0.2425	0.2603	0.2419	0.2465	0.2534	0.1449	0.2076	0.229	0.206	0.1543	0.3147	0.3143	0.3198	0.3277	0.3132	0.3311	0.3255	0.3275	0.3267	0.3393	0.3342	0.336	0.3311	0.3336	0.3388	0.3428	0.3263	0.3408
	25	0.3565	0.3584	0.3473	0.3436	0.3485	0.3524	0.3267	0.3269	0.3478	0.338	0.3298	0.3225	0.3404	0.3374	0.3392	0.3598	0.3656	0.3637	0.3499	0.3526	0.2519	0.2664	0.2535	0.2637	0.2632	0.1586	0.2213	0.2185	0.2274	0.1617	0.3313	0.3298	0.3372	0.3442	0.3295	0.3471	0.3402	0.3431	0.3458	0.3555	0.352	0.3551	0.349	0.3525	0.358	0.3633	0.347	0.3623
	26	0.361	0.3601	0.3519	0.3467	0.3517	0.357	0.3304	0.3302	0.3504	0.342	0.3343	0.3262	0.3449	0.3417	0.3429	0.3626	0.3701	0.3667	0.3512	0.3534	0.258	0.2738	0.2624	0.2648	0.2712	0.1519	0.2211	0.2334	0.258	0.1702	0.3443	0.3432	0.3515	0.3583	0.3442	0.3621	0.3551	0.3584	0.3581	0.3707	0.3669	0.3751	0.3648	0.3713	0.3685	0.3776	0.3661	0.3783
	27	0.3642	0.3645	0.3551	0.3509	0.355	0.3599	0.3344	0.3341	0.3508	0.3452	0.3382	0.3297	0.3445	0.3445	0.3456	0.3612	0.373	0.3679	0.354	0.3552	0.264	0.2787	0.2638	0.2737	0.2754	0.1641	0.2277	0.2114	0.2673	0.1761	0.3577	0.3557	0.3654	0.3717	0.3568	0.3755	0.369	0.3728	0.3715	0.3856	0.3794	0.388	0.3781	0.3867	0.3831	0.3922	0.3779	0.3916
	28	0.3677	0.366	0.3577	0.3524	0.3566	0.3596	0.3359	0.3361	0.3507	0.346	0.3414	0.3327	0.3465	0.3476	0.3501	0.3623	0.3729	0.368	0.3543	0.3554	0.2678	0.2823	0.2691	0.2783	0.2793	0.1773	0.2209	0.2191	0.2779	0.1889	0.3673	0.3656	0.375	0.3804	0.3667	0.3856	0.3791	0.3822	0.3805	0.3951	0.3899	0.3976	0.3883	0.3964	0.3943	0.4037	0.3866	0.4027
	29	0.3705	0.3685	0.3593	0.3539	0.3581	0.3604	0.337	0.3378	0.3518	0.3491	0.3433	0.3344	0.3466	0.3492	0.3491	0.362	0.3723	0.3648	0.3537	0.355	0.2705	0.2864	0.2727	0.2826	0.2857	0.1782	0.2457	0.2317	0.2759	0.191	0.3721	0.3712	0.3813	0.3864	0.3737	0.3901	0.3865	0.3889	0.3877	0.4014	0.3957	0.4046	0.3939	0.4049	0.4017	0.411	0.3931	0.4104
	30	0.3711	0.3694	0.3595	0.3544	0.3592	0.3585	0.3385	0.339	0.352	0.3506	0.345	0.3362	0.3473	0.3505	0.3528	0.3624	0.3698	0.364	0.3527	0.3551	0.2738	0.2911	0.2745	0.2833	0.2893	0.1822	0.2259	0.2261	0.2663	0.2035	0.3735	0.3746	0.3844	0.3891	0.3766	0.393	0.39	0.3928	0.3921	0.4061	0.3986	0.4073	0.3982	0.4114	0.4104	0.415	0.3958	0.417
	31	0.372	0.37	0.3604	0.3552	0.36	0.3603	0.3399	0.341	0.3521	0.3519	0.3465	0.337	0.3484	0.3519	0.3543	0.3648	0.3663	0.362	0.3536	0.3563	0.2763	0.2916	0.2801	0.2854	0.289	0.1796	0.2191	0.2334	0.2437	0.2081	0.3739	0.3737	0.3863	0.3888	0.3773	0.3937	0.3924	0.3934	0.3932	0.4071	0.3981	0.4082	0.4001	0.4124	0.4066	0.4172	0.3985	0.4188
	32	0.3748	0.3755	0.3634	0.3596	0.3658	0.363	0.342	0.3413	0.3532	0.3533	0.3482	0.3389	0.35	0.354	0.3574	0.3642	0.3655	0.3624	0.3541	0.3567	0.2802	0.2938	0.28	0.2847	0.2899	0.1909	0.2258	0.2214	0.2545	0.2017	0.3715	0.371	0.3845	0.3879	0.3757	0.3923	0.3915	0.3911	0.3927	0.4078	0.3969	0.4087	0.3978	0.413	0.4074	0.4175	0.3974	0.4179
	33	0.3816	0.3782	0.367	0.364	0.3709	0.3663	0.3452	0.3474	0.3625	0.3627	0.3485	0.3415	0.3543	0.3614	0.3654	0.3643	0.3632	0.3607	0.3534	0.3615	0.2785	0.2951	0.2809	0.2867	0.2895	0.185	0.2055	0.2317	0.2315	0.186	0.3676	0.3677	0.3817	0.384	0.3733	0.3881	0.3895	0.3891	0.3905	0.4057	0.3927	0.4051	0.3951	0.411	0.405	0.4158	0.3952	0.4155
	34	0.3843	0.3799	0.3707	0.3651	0.3706	0.3707	0.3534	0.3521	0.3673	0.3683	0.3579	0.3477	0.3618	0.3673	0.3709	0.3712	0.3587	0.3696	0.3631	0.3694	0.2802	0.2954	0.283	0.2848	0.2885	0.1938	0.1979	0.2234	0.2122	0.1841	0.3684	0.3683	0.3815	0.3865	0.3748	0.3896	0.3908	0.3901	0.3931	0.407	0.393	0.4072	0.3955	0.412	0.4046	0.4119	0.3951	0.4171
	35	0.3845	0.3795	0.3698	0.3651	0.3705	0.3752	0.3554	0.3545	0.3678	0.3671	0.3619	0.3518	0.363	0.3687	0.3721	0.3764	0.3651	0.3757	0.3653	0.3706	0.2814	0.2954	0.2824	0.2869	0.2905	0.1879	0.1936	0.2214	0.2135	0.1881	0.3647	0.3632	0.3788	0.3836	0.3706	0.3823	0.3854	0.3855	0.3884	0.4023	0.388	0.3996	0.3879	0.4082	0.4036	0.4133	0.3913	0.4172
	36	0.386	0.3797	0.3689	0.3646	0.369	0.3776	0.3561	0.3567	0.3677	0.3682	0.3633	0.3526	0.3633	0.3666	0.3714	0.3799	0.366	0.3805	0.3671	0.3714	0.2805	0.2924	0.2826	0.2864	0.2905	0.2002	0.1862	0.2235	0.2084	0.1877	0.3591	0.3588	0.3744	0.3782	0.366	0.3792	0.3813	0.3807	0.3787	0.3973	0.3812	0.3938	0.3852	0.4046	0.3998	0.4112	0.3905	0.4114
	37	0.386	0.3774	0.3687	0.3617	0.3643	0.3808	0.3556	0.3556	0.3645	0.3648	0.3609	0.3522	0.3616	0.3656	0.3697	0.3778	0.3644	0.3785	0.3647	0.3686	0.2804	0.2914	0.2816	0.285	0.2894	0.1892	0.1935	0.2135	0.1998	0.1885	0.352	0.3524	0.3666	0.3712	0.3586	0.3727	0.3759	0.375	0.3742	0.3922	0.3762	0.3885	0.3781	0.398	0.394	0.4024	0.3821	0.4068
	38	0.3851	0.3748	0.3651	0.3573	0.3603	0.3754	0.3534	0.3544	0.3627	0.3626	0.3627	0.3519	0.3631	0.3658	0.3701	0.378	0.3633	0.3711	0.3627	0.3672	0.2777	0.2908	0.2794	0.2836	0.2915	0.1847	0.1876	0.2354	0.1915	0.1964	0.3467	0.3476	0.361	0.3662	0.3528	0.3683	0.3702	0.3697	0.3718	0.3879	0.3727	0.3845	0.3755	0.3924	0.3893	0.3921	0.3754	0.4017
	39	0.3813	0.3728	0.3619	0.3549	0.3579	0.3823	0.3533	0.3527	0.3614	0.3603	0.3612	0.3505	0.3623	0.364	0.3667	0.3782	0.3632	0.363	0.3613	0.364	0.2821	0.2866	0.2793	0.291	0.2991	0.1881	0.2008	0.2375	0.1951	0.1911	0.343	0.344	0.3577	0.3637	0.3505	0.3669	0.3668	0.3689	0.3692	0.3851	0.3689	0.3824	0.3719	0.3892	0.3934	0.3838	0.3696	0.3981
	40	0.3796	0.3708	0.3603	0.3503	0.3545	0.3761	0.3525	0.3501	0.3593	0.3581	0.3575	0.3484	0.3599	0.3623	0.3648	0.3733	0.3608	0.3585	0.3587	0.3617	0.2857	0.2872	0.2831	0.2937	0.2935	0.1964	0.1834	0.2586	0.1949	0.1961	0.34	0.339	0.3544	0.359	0.3465	0.3635	0.366	0.3661	0.3682	0.3825	0.3673	0.3806	0.3724	0.3868	0.385	0.3841	0.3663	0.3952
[truncated: 132 more columns]

## Sheet: ExtendedFig5
Extended Data Fig 5
	Treatment	Replicate	Growth rate (h-1)	Statistical significance (p-value; two-sided Welch's t-test w/ Bonferroni correction)		Time (hr)	Ctrl			Tetracycline (Tc)			G6PDi-1			Dehydroepiandrosterone (DHEA)			RRx-001			Brimonidine (BMN)			Proparacaine (PPC)			Metamizol (MMZ)			6-aminonicotinamide (6AN)
							Rep1	Rep2	Rep3	Rep1	Rep2	Rep3	Rep1	Rep2	Rep3	Rep1	Rep2	Rep3	Rep1	Rep2	Rep3	Rep1	Rep2	Rep3	Rep1	Rep2	Rep3	Rep1	Rep2	Rep3	Rep1	Rep2	Rep3
	Ctrl (1% DMSO)	Rep1	0.0957	-		0	0.01884	0.02544	0.02196	0.0225	0.0256	0.0232	0.0175	0.0252	0.0268	0.0284	0.0406	0.0435	0.0212	0.02	0.0146	0.0196	0.0268	0.0285	0.0183	0.0213	0.0269	0.0264	0.0192	0.0196	0.0251	0.0188	0.0259
		Rep2	0.0972			1	0.02124	0.02592	0.02316	0.0219	0.0198	0.0231	0.018	0.0238	0.0231	0.0314	0.0466	0.0425	0.0162	0.0144	0.0118	0.0229	0.0278	0.0303	0.0209	0.0236	0.028	0.0292	0.024	0.0247	0.0266	0.0229	0.0302
		Rep3	0.1016			2	0.02412	0.03096	0.02784	0.0226	0.0212	0.0243	0.0206	0.0256	0.027	0.0323	0.0549	0.0495	0.014	0.012	0.0107	0.0271	0.0315	0.0322	0.0264	0.0274	0.0312	0.0339	0.0276	0.0263	0.0294	0.0236	0.0344
	Tc	Rep1	ND	-		3	0.03	0.03444	0.03288	0.0235	0.0223	0.0243	0.0248	0.0292	0.0299	0.0342	0.0467	0.0554	0.0135	0.0102	0.0104	0.0319	0.0375	0.0382	0.0299	0.0299	0.0342	0.0411	0.0309	0.0318	0.0311	0.0244	0.0355
		Rep2				4	0.0408	0.045	0.04236	0.024	0.0225	0.0245	0.0327	0.0357	0.0382	0.0401	0.0611	0.0609	0.0126	0.0095	0.0097	0.0405	0.0453	0.0465	0.0396	0.0389	0.0419	0.0451	0.0371	0.0356	0.0317	0.0266	0.0352
		Rep3				5	0.04932	0.0522	0.04944	0.0252	0.023	0.0258	0.0405	0.0439	0.0461	0.0518	0.0681	0.0659	0.0129	0.0094	0.0092	0.0466	0.0508	0.0524	0.0452	0.0437	0.0484	0.0515	0.0418	0.0404	0.0305	0.0261	0.0342
	G6PDi-1	Rep1	0.0955	5.500 × 10-1		6	0.05376	0.0582	0.05496	0.0259	0.0234	0.0264	0.049	0.0522	0.0576	0.0587	0.0725	0.071	0.0128	0.0097	0.0094	0.0523	0.056	0.0573	0.0503	0.0499	0.0539	0.0562	0.0467	0.0463	0.0302	0.026	0.034
		Rep2	0.0943			7	0.05964	0.06384	0.06072	0.0246	0.0232	0.0271	0.0568	0.06	0.0629	0.0633	0.0812	0.0773	0.0116	0.0092	0.0086	0.059	0.0624	0.0644	0.0558	0.0559	0.061	0.0606	0.0515	0.053	0.0303	0.0246	0.0327
		Rep3	0.0908			8	0.06684	0.07104	0.06876	0.0247	0.0234	0.0273	0.0661	0.0692	0.0698	0.0713	0.0925	0.0859	0.0121	0.0094	0.0088	0.0659	0.0685	0.0716	0.063	0.0633	0.0689	0.0667	0.0571	0.0581	0.0309	0.0254	0.0336
	DHEA	Rep1	0.0963	5.890 × 10-1		9	0.0726	0.07896	0.07524	0.0246	0.0231	0.0268	0.0715	0.0767	0.0779	0.0764	0.0963	0.0954	0.0118	0.0091	0.0086	0.0726	0.0751	0.0791	0.0695	0.0693	0.0753	0.0724	0.0631	0.0646	0.0314	0.0253	0.0335
		Rep2	0.0931			10	0.07932	0.08604	0.08304	0.0239	0.0232	0.0262	0.0839	0.086	0.0878	0.0834	0.1024	0.096	0.0116	0.0096	0.0087	0.0802	0.0823	0.0859	0.0762	0.0763	0.0827	0.0788	0.0694	0.0698	0.0312	0.0259	0.0343
		Rep3	0.0922			11	0.08748	0.09432	0.09192	0.0236	0.0234	0.0261	0.0923	0.0952	0.0988	0.0918	0.0999	0.1014	0.0118	0.01	0.0082	0.0876	0.0899	0.0926	0.0844	0.0832	0.0893	0.0863	0.0764	0.0771	0.0321	0.0261	0.035
	RRx-001	Rep1	ND	-		12	0.096	0.10284	0.10008	0.0232	0.0228	0.0262	0.1023	0.1068	0.1076	0.0998	0.1074	0.1103	0.0114	0.009	0.0087	0.0942	0.0979	0.1005	0.0921	0.0894	0.0964	0.0939	0.0828	0.0841	0.0319	0.0261	0.0352
		Rep2				13	0.10488	0.1104	0.1074	0.0228	0.023	0.0256	0.1126	0.1184	0.1187	0.1076	0.1151	0.1187	0.0113	0.0099	0.0083	0.1028	0.1064	0.1085	0.1009	0.0967	0.1048	0.1021	0.09	0.0924	0.0323	0.0266	0.0355
		Rep3				14	0.11484	0.11928	0.11688	0.023	0.0226	0.0263	0.1246	0.1319	0.1313	0.1169	0.1241	0.1282	0.0113	0.0097	0.0089	0.1117	0.1159	0.1176	0.111	0.1046	0.1137	0.1087	0.0983	0.1014	0.0327	0.0272	0.0361
	BMN	Rep1	0.1001	1		15	0.12516	0.129	0.12624	0.0228	0.0219	0.0261	0.1383	0.1463	0.1447	0.127	0.1348	0.1378	0.0114	0.0098	0.008	0.1211	0.1257	0.127	0.1203	0.1126	0.1227	0.1179	0.1069	0.1109	0.0335	0.0274	0.0356
		Rep2	0.0943			16	0.13584	0.13944	0.13656	0.0229	0.0214	0.0265	0.1522	0.1605	0.1587	0.1375	0.1447	0.1492	0.0108	0.0102	0.0081	0.1313	0.1362	0.1369	0.1301	0.1211	0.1327	0.1277	0.1165	0.1214	0.0327	0.0273	0.0358
		Rep3	0.0916			17	0.14772	0.15	0.14772	0.0238	0.0212	0.0258	0.1672	0.1761	0.1735	0.149	0.1556	0.1605	0.0109	0.01	0.0082	0.1429	0.1472	0.1474	0.1411	0.1303	0.1432	0.1386	0.1264	0.1307	0.0328	0.0271	0.0358
	PPC	Rep1	0.0994	1		18	0.16092	0.16224	0.16032	0.0238	0.0217	0.0273	0.1825	0.1922	0.1896	0.1618	0.1677	0.1731	0.0113	0.0102	0.0086	0.1565	0.1597	0.1591	0.1529	0.1403	0.1542	0.151	0.1384	0.1413	0.0321	0.0277	0.0361
		Rep2	0.0933			19	0.17604	0.17616	0.174	0.0232	0.0207	0.0261	0.2013	0.2113	0.2068	0.1751	0.1817	0.1874	0.0115	0.0103	0.0087	0.1717	0.1747	0.1737	0.1675	0.1521	0.167	0.166	0.1508	0.1533	0.032	0.028	0.0366
		Rep3	0.0968			20	0.19488	0.19296	0.19104	0.0231	0.0202	0.0261	0.2218	0.2326	0.2263	0.1922	0.1974	0.2037	0.0113	0.01	0.0084	0.1902	0.1911	0.1896	0.185	0.1654	0.1825	0.1825	0.1663	0.1692	0.033	0.0282	0.0351
	MMZ	Rep1	0.0973	1		21	0.21612	0.21276	0.21108	0.023	0.0205	0.0259	0.2344	0.2474	0.2421	0.2113	0.2163	0.2236	0.0112	0.01	0.0085	0.209	0.2104	0.2078	0.2039	0.1811	0.2011	0.2015	0.1844	0.187	0.0328	0.0284	0.0351
		Rep2	0.1028			22	0.23112	0.23196	0.2322	0.0223	0.02	0.0257	0.2436	0.2569	0.2515	0.2305	0.2361	0.245	0.0112	0.0104	0.0086	0.2205	0.2246	0.2254	0.2168	0.1992	0.2208	0.2147	0.2019	0.2082	0.0323	0.0286	0.0355
		Rep3	0.1033			23	0.24696	0.24588	0.24828	0.0218	0.0201	0.0262	0.2527	0.2654	0.2608	0.2431	0.2498	0.2591	0.0113	0.0096	0.0085	0.2317	0.2358	0.2366	0.2258	0.2115	0.2324	0.2231	0.2135	0.2258	0.0327	0.0281	0.0355
	6AN	Rep1	ND	-		24	0.25548	0.25584	0.258	0.0223	0.0199	0.0258	0.2624	0.2748	0.2681	0.2545	0.2612	0.2713	0.0114	0.0089	0.0086	0.2404	0.2445	0.2465	0.2332	0.221	0.2429	0.2302	0.2221	0.2383	0.0325	0.0281	0.0354
		Rep2				25	0.267	0.26748	0.27252	0.0217	0.0201	0.0271	0.2705	0.2831	0.2759	0.2637	0.2699	0.2809	0.0117	0.0096	0.0093	0.2481	0.2533	0.2566	0.2406	0.229	0.2519	0.237	0.2289	0.248	0.0326	0.0282	0.0361
		Rep3				26	0.27636	0.27492	0.2826	0.0213	0.0204	0.0258	0.2779	0.2914	0.2829	0.2726	0.2782	0.2911	0.012	0.0096	0.0092	0.2549	0.2622	0.2648	0.2464	0.2365	0.2602	0.2428	0.2362	0.2566	0.0328	0.0277	0.0364
						27	0.28224	0.27984	0.28944	0.0224	0.0189	0.0259	0.2846	0.299	0.2896	0.2808	0.2854	0.2991	0.0116	0.0092	0.0088	0.2607	0.2684	0.2726	0.2516	0.2418	0.2664	0.246	0.2392	0.2622	0.0326	0.0275	0.0354
						28	0.28704	0.285	0.29436	0.0207	0.019	0.0259	0.2897	0.304	0.2943	0.2865	0.2911	0.3066	0.0115	0.0093	0.0092	0.2661	0.2742	0.2776	0.2564	0.2479	0.2712	0.2486	0.2431	0.2653	0.033	0.0274	0.0358
						29	0.29004	0.2868	0.2994	0.0205	0.0181	0.0257	0.292	0.3083	0.2993	0.2911	0.2963	0.3119	0.0116	0.0092	0.0089	0.2693	0.28	0.2839	0.2575	0.2511	0.2767	0.2495	0.2462	0.2709	0.0331	0.0274	0.035
						30	0.29232	0.2904	0.29928	0.0201	0.0186	0.0249	0.2931	0.3133	0.3022	0.2954	0.3007	0.3178	0.0102	0.0096	0.0082	0.2711	0.283	0.2879	0.2607	0.2549	0.28	0.2499	0.2482	0.2724	0.0326	0.0267	0.0344
						31	0.2916	0.29004	0.30132	0.0198	0.0178	0.0254	0.2953	0.3143	0.3054	0.2967	0.3037	0.3204	0.0102	0.0094	0.0085	0.2718	0.2846	0.2911	0.2607	0.2568	0.283	0.249	0.2475	0.2716	0.0324	0.0269	0.0347
						32	0.28704	0.28764	0.30096	0.0187	0.0173	0.0262	0.2943	0.3136	0.3061	0.2964	0.3048	0.3219	0.0103	0.0095	0.0086	0.2721	0.2852	0.2933	0.2606	0.2575	0.2834	0.2471	0.2468	0.2712	0.0324	0.0269	0.0345
						33	0.29232	0.29064	0.3042	0.0196	0.0183	0.0274	0.2906	0.3107	0.3049	0.2962	0.3051	0.3222	0.0104	0.0095	0.0085	0.2719	0.2848	0.294	0.2593	0.2588	0.2829	0.2466	0.2464	0.2694	0.0324	0.0264	0.034
						34	0.29292	0.29508	0.30444	0.0194	0.0173	0.0251	0.2902	0.3082	0.3029	0.2941	0.3045	0.3225	0.0106	0.0095	0.0083	0.269	0.2831	0.2925	0.2567	0.2564	0.2807	0.2481	0.2442	0.2725	0.0322	0.0265	0.0344
						35	0.28548	0.29316	0.3036	0.0199	0.0162	0.0265	0.2946	0.3107	0.3033	0.2923	0.3017	0.3201	0.0108	0.0089	0.008	0.2662	0.2828	0.2906	0.2536	0.2551	0.2792	0.2487	0.2457	0.2756	0.0321	0.0265	0.0345
						36	0.28236	0.29004	0.3018	0.0197	0.0162	0.0254	0.2944	0.3132	0.3055	0.2923	0.2987	0.3174	0.0107	0.0089	0.008	0.2671	0.2819	0.2889	0.2508	0.2541	0.2774	0.246	0.2469	0.2753	0.0319	0.0264	0.0342
						37	0.27684	0.28548	0.29988	0.0209	0.0163	0.0247	0.2904	0.3127	0.3062	0.2946	0.3031	0.3177	0.0105	0.0088	0.0078	0.2693	0.2848	0.2928	0.2549	0.2515	0.2814	0.2417	0.2443	0.272	0.0317	0.0265	0.0341
						38	0.2736	0.28248	0.29856	0.0187	0.0157	0.0243	0.2882	0.309	0.3028	0.2962	0.3037	0.3232	0.0105	0.0085	0.0084	0.2681	0.2878	0.2968	0.2558	0.2556	0.2834	0.2393	0.242	0.2708	0.0319	0.026	0.0342
						39	0.26712	0.27564	0.29004	0.0193	0.0159	0.0248	0.2824	0.3063	0.2991	0.2953	0.301	0.3249	0.0105	0.008	0.0082	0.2652	0.2855	0.2962	0.2522	0.2567	0.2852	0.2364	0.2381	0.2686	0.0321	0.0259	0.0344
						40	0.26052	0.27168	0.2844	0.0196	0.0156	0.0247	0.2779	0.3049	0.296	0.292	0.3001	0.3236	0.0101	0.0083	0.0082	0.2605	0.2822	0.2922	0.2494	0.2544	0.2816	0.2311	0.2353	0.2635	0.0316	0.0257	0.0339
						41	0.25128	0.26424	0.27972	0.0184	0.0171	0.0243	0.2721	0.3008	0.2927	0.2881	0.2963	0.3198	0.0097	0.0081	0.0075	0.2581	0.2782	0.2891	0.2439	0.2494	0.2767	0.2269	0.2293	0.2623	0.0315	0.0253	0.034
						42	0.2442	0.25764	0.27312	0.0189	0.0154	0.0244	0.2676	0.296	0.2858	0.2841	0.291	0.3157	0.0102	0.0082	0.0083	0.2551	0.2761	0.2853	0.2402	0.247	0.2745	0.2226	0.2261	0.256	0.0313	0.0255	0.0338
						43	0.23436	0.24972	0.26448	0.0178	0.0152	0.0233	0.2618	0.2933	0.282	0.2813	0.2879	0.3126	0.0087	0.0077	0.0073	0.2509	0.2714	0.2805	0.2366	0.2433	0.2705	0.2181	0.221	0.2541	0.0309	0.0251	0.0334
						44	0.22368	0.24	0.25872	0.0181	0.0166	0.0238	0.2513	0.29	0.2777	0.2743	0.2849	0.3068	0.0095	0.0084	0.007	0.2427	0.2681	0.2762	0.2312	0.2408	0.2631	0.2114	0.2165	0.2489	0.0309	0.0247	0.0323
						45	0.21312	0.23412	0.24804	0.0178	0.0154	0.0243	0.2426	0.2861	0.2749	0.2711	0.2806	0.3019	0.0095	0.0089	0.0072	0.2388	0.2627	0.2718	0.2284	0.2368	0.2601	0.2078	0.2114	0.2458	0.0311	0.0249	0.0329

[truncated: 3 more sheets: Fig3b, Fig3c, Fig4c, ExtendedFig6]
